# Supplementary material for: A deep convolutional neural network for segmentation of whole-slide pathology images identifies novel tumour cell-perivascular niche interactions that are associated with poor survival in glioblastoma
Source: Br J Cancer. 2021 Apr 29;125(3):337–50. doi: 10.1038/s41416-021-01394-x (PMC8329064; doi:10.1038/s41416-021-01394-x)
Supplement: Supplementary file 1 — Supplementary material [file 41416_2021_1394_MOESM1_ESM.xlsx]

## Sheet: Supplementary Table 1
Cases analyzed	GBM type	RNAseq DATA	RNA sample biospecimen data			Slides biospecimen data
			Sample ID	Sample Submitter ID	Portion ID	Sample Submitter ID	Portion ID	Portion Submitter ID	Slide ID	Slide Submitter ID
TCGA-02-0047	Primary Tumor	9c10ea63-f990-4c9b-9149-df9583e59610.FPKM-UQ.txt.gz	9e5f2355-b872-4b5a-94f1-6eef49bb73de	TCGA-02-0047-01A	d9ca1767-bea0-45c1-ab20-a374558ab485	TCGA-02-0047-01A	d9ca1767-bea0-45c1-ab20-a374558ab485	TCGA-02-0047-01A-01	20f719bb-6b2d-4755-be7c-c6ef805923b0	TCGA-02-0047-01A-01-TS1
						TCGA-02-0047-01A	d9ca1767-bea0-45c1-ab20-a374558ab485	TCGA-02-0047-01A-01	d6cf2938-e26c-47fe-8c47-ea96462f0845	TCGA-02-0047-01A-01-BS1
TCGA-06-0129	Primary Tumor	a504b1cd-7d40-40e8-8d58-267c680768e5.FPKM-UQ.txt.gz	f3a8f5c7-2209-4b84-bdb1-36b89b87ab63	TCGA-06-0129-01A	0d0c6899-71a4-4e18-9c3a-87ae7c7f24f9	TCGA-06-0129-01A	0d0c6899-71a4-4e18-9c3a-87ae7c7f24f9	TCGA-06-0129-01A-01	1b476f92-6abb-4894-a8f0-fa8f877bc791	TCGA-06-0129-01A-01-BS1
						TCGA-06-0129-01A	0d0c6899-71a4-4e18-9c3a-87ae7c7f24f9	TCGA-06-0129-01A-01	ccb0ae12-c801-4e46-a3a1-fbc30db9fb2c	TCGA-06-0129-01A-01-TS1
TCGA-06-0130	Primary Tumor	a5525401-79be-4c7a-9107-71c022778d65.FPKM-UQ.txt.gz	9b29182f-4d9b-4809-85f4-4d5360c107a0	TCGA-06-0130-01A	4248efbb-e830-4871-bebd-6d9b79c9d537	TCGA-06-0130-01A	4248efbb-e830-4871-bebd-6d9b79c9d537	TCGA-06-0130-01A-01	a025e11b-e8d8-4502-b99a-55caa9610d93	TCGA-06-0130-01A-01-TS1
						TCGA-06-0130-01A	4248efbb-e830-4871-bebd-6d9b79c9d537	TCGA-06-0130-01A-01	001fa858-81d5-4dcf-bd78-a100a011bc59	TCGA-06-0130-01A-01-BS1
TCGA-06-0138	Primary Tumor	76c6e110-9a94-4fcf-a534-a21ba4698f86.FPKM-UQ.txt.gz	8761ca7d-dd5e-47b5-956f-b6738c1ce9dc	TCGA-06-0138-01A	26c4fc97-517a-45a5-933e-3b1d75228ad4	TCGA-06-0138-01A	26c4fc97-517a-45a5-933e-3b1d75228ad4	TCGA-06-0138-01A-02	bd5b869c-0580-490a-abef-a0ecc63a0b0e	TCGA-06-0138-01A-02-BS2
						TCGA-06-0138-01A	26c4fc97-517a-45a5-933e-3b1d75228ad4	TCGA-06-0138-01A-02	13bb9616-31f8-41fc-a6b0-9141f27ba614	TCGA-06-0138-01A-01-BS1
			8761ca7d-dd5e-47b5-956f-b6738c1ce9dc	TCGA-06-0138-01A	f7a7183d-7925-4591-a338-f1572c838f10	TCGA-06-0138-01A	f7a7183d-7925-4591-a338-f1572c838f10	TCGA-06-0138-01A-01	a3fb2afb-9d93-4267-9cc8-eeea0dbb63d4	TCGA-06-0138-01A-01-TS1
						TCGA-06-0138-01A	f7a7183d-7925-4591-a338-f1572c838f10	TCGA-06-0138-01A-01	13bb9616-31f8-41fc-a6b0-9141f27ba614	TCGA-06-0138-01A-01-BS1
TCGA-06-0139	Primary Tumor	a3e5cda5-f468-48f3-92fa-864b8bbbecdc.FPKM-UQ.txt.gz	2e54b242-9fda-4cb6-aeb7-4c3a56f8871a	TCGA-06-0139-01A	d3b617d6-3b3f-40dc-bda0-f4ed9d948d26	TCGA-06-0139-01A	d3b617d6-3b3f-40dc-bda0-f4ed9d948d26	TCGA-06-0139-01A-01	c16623cd-416d-4111-8946-c675c323768c	TCGA-06-0139-01A-01-TS1
						TCGA-06-0139-01A	d3b617d6-3b3f-40dc-bda0-f4ed9d948d26	TCGA-06-0139-01A-01	e4e583ce-de18-4313-a741-c05d9c83eb7b	TCGA-06-0139-01A-01-BS1
			76d1d52a-3381-43a2-8415-ac3561af9b51	TCGA-06-0139-01B	d860c3db-ab79-438f-8dbe-0e0fd596760b	TCGA-06-0139-01B	d860c3db-ab79-438f-8dbe-0e0fd596760b	TCGA-06-0139-01B-05	decabef1-e45b-4477-85cc-8a01e89a7c2f	TCGA-06-0139-01B-05-BS5
						TCGA-06-0139-01B	d860c3db-ab79-438f-8dbe-0e0fd596760b	TCGA-06-0139-01B-05	091fff18-427c-46bb-a8a3-e901cd5df3a1	TCGA-06-0139-01B-04-BS4
TCGA-06-0141	Primary Tumor	29f824b7-d899-40c1-b53b-edcb3f8e3d2e.FPKM-UQ.txt.gz	28b6c591-a167-4fcc-9bf4-f36175d4b3c5	TCGA-06-0141-01A	fe1d30b4-8457-48a1-a11e-3abd6030a719	TCGA-06-0141-01A	fe1d30b4-8457-48a1-a11e-3abd6030a719	TCGA-06-0141-01A-01	542197a8-3086-4f7c-bb0c-79fb790a1b54	TCGA-06-0141-01A-01-TS1
						TCGA-06-0141-01A	fe1d30b4-8457-48a1-a11e-3abd6030a719	TCGA-06-0141-01A-01	3815c5f1-cada-4c0a-8018-db761b848c75	TCGA-06-0141-01A-01-BS1
			1b8efa87-5057-48d9-be73-cfb1955a16bb	TCGA-06-0152-01A	a5f4c2e9-02bc-4c73-b746-f8bae569b5c7	TCGA-06-0152-01A	a5f4c2e9-02bc-4c73-b746-f8bae569b5c7	TCGA-06-0152-01A-02	ed7867ce-26bb-4ec4-ac8b-33c7f12bb528	TCGA-06-0152-01A-02-BS2
						TCGA-06-0152-01A	a5f4c2e9-02bc-4c73-b746-f8bae569b5c7	TCGA-06-0152-01A-02	be1e459a-278e-4283-ad74-baff77bfbdec	TCGA-06-0152-01A-01-BS1
TCGA-06-0152	Recurrent Tumor	1142d18f-9cd9-41b4-a9f2-975730cb713a.FPKM-UQ.txt.gz	1bf99d0e-ee8b-40a8-b279-db2f06a9b188	TCGA-06-0152-02A	54f22d3d-f242-45c7-bcf9-6145dc4ef51f	TCGA-06-0152-02A	54f22d3d-f242-45c7-bcf9-6145dc4ef51f	TCGA-06-0152-02A-01	adb3926a-e18b-4cd0-99e1-b69ccd337d97	TCGA-06-0152-02A-01-BS1
						TCGA-06-0152-02A	54f22d3d-f242-45c7-bcf9-6145dc4ef51f	TCGA-06-0152-02A-01	0df17f8e-a615-441b-9eb3-778026f2cae6	TCGA-06-0152-02A-01-TS1
TCGA-06-0156	Primary Tumor	18fbf794-a85b-4b0d-9a5c-c1c0e0ede3d8.FPKM-UQ.txt.gz	f26e9844-6044-4b3b-b9df-4f95e14d9e75	TCGA-06-0156-01A	30243b8a-bd42-4a37-96fc-c6e117b76dd5	TCGA-06-0156-01A	30243b8a-bd42-4a37-96fc-c6e117b76dd5	TCGA-06-0156-01A-02	67897303-eb09-4c1b-b5e5-9346272e76b4	TCGA-06-0156-01A-02-BS2
						TCGA-06-0156-01A	30243b8a-bd42-4a37-96fc-c6e117b76dd5	TCGA-06-0156-01A-02	ca398b65-8d0b-4831-80d2-3bf704894c46	TCGA-06-0156-01A-02-TS2
TCGA-06-0156	Primary Tumor	c341aa36-a431-477a-9fae-4550c4eea047.FPKM-UQ.txt.gz	f26e9844-6044-4b3b-b9df-4f95e14d9e75	TCGA-06-0156-01A	43449c45-8443-40ae-a673-4b238aa8c1dc	TCGA-06-0156-01A	43449c45-8443-40ae-a673-4b238aa8c1dc	TCGA-06-0156-01A-01	96049052-3a44-4317-a35d-b108c1dd117f	TCGA-06-0156-01A-01-BS1
						TCGA-06-0156-01A	43449c45-8443-40ae-a673-4b238aa8c1dc	TCGA-06-0156-01A-01	bafe0641-4493-49b3-abe5-057fe10dd188	TCGA-06-0156-01A-01-TS1
			f26e9844-6044-4b3b-b9df-4f95e14d9e75	TCGA-06-0156-01A	7507eb83-723b-4d9a-94db-4f4eb369faa2	TCGA-06-0156-01A	7507eb83-723b-4d9a-94db-4f4eb369faa2	TCGA-06-0156-01A-03	bf9d7aa2-5206-4971-b3db-364d4df6dd83	TCGA-06-0156-01A-03-TS3
						TCGA-06-0156-01A	7507eb83-723b-4d9a-94db-4f4eb369faa2	TCGA-06-0156-01A-03	b3e605db-2a13-4244-8c2a-35a653adb295	TCGA-06-0156-01A-03-BS3
TCGA-06-0157	Primary Tumor	2c15cc20-2347-4bfc-826d-a062f6d74b46.FPKM-UQ.txt.gz	bd8a1623-5006-4e03-9eb7-0c5a6f9e73d0	TCGA-06-0157-01A	ab0960d8-34b3-4662-afb0-c82ba5c9cd03	TCGA-06-0157-01A	ab0960d8-34b3-4662-afb0-c82ba5c9cd03	TCGA-06-0157-01A-01	d611a182-74c7-4dc3-8c2d-2dea95a5822e	TCGA-06-0157-01A-01-TS1
						TCGA-06-0157-01A	ab0960d8-34b3-4662-afb0-c82ba5c9cd03	TCGA-06-0157-01A-01	7856e0bd-f59d-4b3f-b799-ded0924ec16e	TCGA-06-0157-01A-01-BS1
TCGA-06-0158	Primary Tumor	47b09db5-8cbf-4385-9178-d943b48ebc53.FPKM-UQ.txt.gz	7606e925-5bca-45b3-b528-dab338cc43de	TCGA-06-0158-01A	95ff9279-102f-403c-b654-7e7b07759b45	TCGA-06-0158-01A	95ff9279-102f-403c-b654-7e7b07759b45	TCGA-06-0158-01A-01	b66efe55-855e-4e2c-ba2d-611821354831	TCGA-06-0158-01A-01-BS1
						TCGA-06-0158-01A	95ff9279-102f-403c-b654-7e7b07759b45	TCGA-06-0158-01A-01	00a624c2-d4fc-47c3-a5aa-eb0be07d185e	TCGA-06-0158-01A-01-TS1
TCGA-06-0168	Primary Tumor	ceb8fbdf-dd36-4273-b17c-0ee2eca493c5.FPKM-UQ.txt.gz	d2fd4201-0a18-445e-8f83-ba67f4343e92	TCGA-06-0168-01A	522609b1-9b30-425f-91cb-3f2310769356	TCGA-06-0168-01A	522609b1-9b30-425f-91cb-3f2310769356	TCGA-06-0168-01A-01	9d51b35a-4d65-4604-87d1-91f151c35526	TCGA-06-0168-01A-01-BS1
						TCGA-06-0168-01A	522609b1-9b30-425f-91cb-3f2310769356	TCGA-06-0168-01A-01	a7c12aca-bac8-4a44-bfa4-057bbd732ca1	TCGA-06-0168-01A-01-TS2
			d2fd4201-0a18-445e-8f83-ba67f4343e92	TCGA-06-0168-01A	646e0e73-7304-4825-80c7-43eb996a08fd	TCGA-06-0168-01A	646e0e73-7304-4825-80c7-43eb996a08fd	TCGA-06-0168-01A-02	fd8e60b4-f89d-48d2-94ac-e1b6d2066882	TCGA-06-0168-01A-02-TS3
						TCGA-06-0168-01A	646e0e73-7304-4825-80c7-43eb996a08fd	TCGA-06-0168-01A-02	fea6ebfe-4fe0-4b2c-af98-b83c8a1b448b	TCGA-06-0168-01A-02-BS2
			6081351a-7d07-41fb-a99e-43587223bfcc	TCGA-06-0171-01A	b1080fc9-a714-4694-8e05-ea6a66817e56	TCGA-06-0171-01A	b1080fc9-a714-4694-8e05-ea6a66817e56	TCGA-06-0171-01A-02	f7e2cbd0-0a5b-425f-936a-fbeacaefc7c3	TCGA-06-0171-01A-02-BS2
						TCGA-06-0171-01A	b1080fc9-a714-4694-8e05-ea6a66817e56	TCGA-06-0171-01A-02	34b5c123-aca6-4088-9467-04750b85e5af	TCGA-06-0171-01A-01-BS1
TCGA-06-0171	Recurrent Tumor	c12052d7-f5ae-4fd5-a36b-ac0ce21179a6.FPKM-UQ.txt.gz	87f7c7d4-533a-401d-aca4-5e36ee815109	TCGA-06-0171-02A	d7d6194a-07e4-4bf7-b868-c1f73cc9822b	TCGA-06-0171-02A	d7d6194a-07e4-4bf7-b868-c1f73cc9822b	TCGA-06-0171-02A-11	e8138fda-ac0a-45ba-9c1b-23f2ae7e6c93	TCGA-06-0171-02A-01-TS1
						TCGA-06-0171-02A	d7d6194a-07e4-4bf7-b868-c1f73cc9822b	TCGA-06-0171-02A-11	5a821a81-1ac8-4f76-96a2-89bee97c82cd	TCGA-06-0171-02A-01-BS1
TCGA-06-0174	Primary Tumor	c1fdf09e-3960-4aaa-8c49-fe64c6c5bcea.FPKM-UQ.txt.gz	ef15fec1-2aea-4adc-a7dd-dbef8feb838b	TCGA-06-0174-01A	fa5a6fbb-5e3d-4180-b62e-22e88ab19791	TCGA-06-0174-01A	fa5a6fbb-5e3d-4180-b62e-22e88ab19791	TCGA-06-0174-01A-01	89e4acff-9541-4c16-bb15-cad51bffd15f	TCGA-06-0174-01A-01-TS1
						TCGA-06-0174-01A	fa5a6fbb-5e3d-4180-b62e-22e88ab19791	TCGA-06-0174-01A-01	e762d7ad-830a-4e96-a97a-b89a8efd7743	TCGA-06-0174-01A-01-BS1
TCGA-06-0187	Primary Tumor	f2d5627a-f891-453b-8bdb-38d732c59342.FPKM-UQ.txt.gz	299b124f-f81e-40a9-a6ad-72d433b380fc	TCGA-06-0187-01A	0721a5a2-2c95-42cf-902c-dff3e9521ed2	TCGA-06-0187-01A	0721a5a2-2c95-42cf-902c-dff3e9521ed2	TCGA-06-0187-01A-01	d4673cd9-10cf-4fd4-b391-72b33d134589	TCGA-06-0187-01A-01-BS1
						TCGA-06-0187-01A	0721a5a2-2c95-42cf-902c-dff3e9521ed2	TCGA-06-0187-01A-01	f9ee0fe5-a776-40cb-ab9c-a6e2726047c5	TCGA-06-0187-01A-01-TS1
TCGA-06-0190	Primary Tumor	982e2940-10b0-4383-bde8-f7ccb9920fc4.FPKM-UQ.txt.gz	5e92a5d5-77a4-401a-ade3-e01c95302ec0	TCGA-06-0190-01A	c3a585a9-7c15-44d2-8ba4-066263c71ad4	TCGA-06-0190-01A	c3a585a9-7c15-44d2-8ba4-066263c71ad4	TCGA-06-0190-01A-01	95fa8484-96b7-468d-8ec5-3181ec6ade99	TCGA-06-0190-01A-01-TS1
						TCGA-06-0190-01A	c3a585a9-7c15-44d2-8ba4-066263c71ad4	TCGA-06-0190-01A-01	e63d5916-2098-4be5-9c1f-23636b2eb9ac	TCGA-06-0190-01A-01-BS1
TCGA-06-0190	Recurrent Tumor	ddd4c4a7-6057-4244-aa4d-ccffe6e1c95a.FPKM-UQ.txt.gz	0f0d0c43-9987-4b4c-8686-9b4c89a27c57	TCGA-06-0190-02A	adebe23e-5d50-46d2-a129-995ff79b6955	TCGA-06-0190-02A	adebe23e-5d50-46d2-a129-995ff79b6955	TCGA-06-0190-02A-01	b2e1a25a-c595-4192-8f5b-0ebc08224c82	TCGA-06-0190-02A-01-BS1
						TCGA-06-0190-02A	adebe23e-5d50-46d2-a129-995ff79b6955	TCGA-06-0190-02A-01	dfcc39eb-d212-4672-aa81-89ba3de7e87f	TCGA-06-0190-02A-01-TS1
TCGA-06-0210	Primary Tumor	90629e6e-2e1e-4f31-884a-6bca2c24ce11.FPKM-UQ.txt.gz	d56a1eb8-d47b-41c3-b5d0-f5632df77b3f	TCGA-06-0210-01A	63e25657-37f5-48fd-81d9-c7b99a40abda	TCGA-06-0210-01A	63e25657-37f5-48fd-81d9-c7b99a40abda	TCGA-06-0210-01A-01	e7f05388-acc8-42c0-be0b-b9c6cd12e81e	TCGA-06-0210-01A-01-TS1
						TCGA-06-0210-01A	63e25657-37f5-48fd-81d9-c7b99a40abda	TCGA-06-0210-01A-01	fb9c231e-cd9f-4039-9fb3-575ddb283ea0	TCGA-06-0210-01A-01-BS1
			ad4ad75d-571f-4d0d-8769-99bea6d7d0e9	TCGA-06-0210-01B	656bf4b2-c87f-47e6-89b8-5b259cd9e966	TCGA-06-0210-01B	656bf4b2-c87f-47e6-89b8-5b259cd9e966	TCGA-06-0210-01B-01	17ffe650-96b8-4c0e-a739-5ebd9076aa4e	TCGA-06-0210-01B-01-TS1
						TCGA-06-0210-01B	656bf4b2-c87f-47e6-89b8-5b259cd9e966	TCGA-06-0210-01B-01	3f7c86c7-6543-467e-b01f-eb6732b03ce8	TCGA-06-0210-01B-01-BS1
TCGA-06-0210	Recurrent Tumor	fe179a60-5e81-48c1-b437-7c38ed910ba8.FPKM-UQ.txt.gz	15e8851a-ea08-4cf5-84a3-86fd47b60258	TCGA-06-0210-02A	c7a88b66-f2c6-4ded-a9e7-027ee9e4cbc2	TCGA-06-0210-02A	c7a88b66-f2c6-4ded-a9e7-027ee9e4cbc2	TCGA-06-0210-02A-01	446598f7-75be-4c3f-805d-a20fa0643008	TCGA-06-0210-02A-01-BS1
						TCGA-06-0210-02A	c7a88b66-f2c6-4ded-a9e7-027ee9e4cbc2	TCGA-06-0210-02A-01	d4bd5992-f2b5-400c-9b84-24bd269b482c	TCGA-06-0210-02A-01-TS1
TCGA-06-0211	Primary Tumor	c904090b-149e-4146-9769-f0d2ff965da9.FPKM-UQ.txt.gz	83177103-6ae2-444e-8ae7-e1bf76b1351d	TCGA-06-0211-01A	be08b9e6-5a4b-4322-b97d-66422db02e48	TCGA-06-0211-01A	be08b9e6-5a4b-4322-b97d-66422db02e48	TCGA-06-0211-01A-01	3784fde8-3871-400f-ad71-65beb0da55d4	TCGA-06-0211-01A-01-BS1
						TCGA-06-0211-01A	be08b9e6-5a4b-4322-b97d-66422db02e48	TCGA-06-0211-01A-01	dfb858e5-984f-4208-b873-bfa482406eb8	TCGA-06-0211-01A-01-TS1
TCGA-06-0211	Primary Tumor	f67cf68d-56b3-451d-ba21-566664213691.FPKM-UQ.txt.gz	3847889f-2a14-4bf7-8fac-c89c2b4198f3	TCGA-06-0211-01B	1ebed633-d88e-4393-a4a9-4aad38b46599	TCGA-06-0211-01B	1ebed633-d88e-4393-a4a9-4aad38b46599	TCGA-06-0211-01B-01	8717d349-0d1d-4fec-bf69-cd5e6b35eb56	TCGA-06-0211-01B-01-BS1
						TCGA-06-0211-01B	1ebed633-d88e-4393-a4a9-4aad38b46599	TCGA-06-0211-01B-01	85911975-b452-432f-8bc7-57c31c22ccd1	TCGA-06-0211-01B-01-TS1
TCGA-06-0211	Recurrent Tumor	b4919075-90a9-4c8a-82a0-a0b5f9944ad3.FPKM-UQ.txt.gz	2e7eec3f-c9c4-42c2-8b3d-296d916a2842	TCGA-06-0211-02A	2c161608-30a4-4046-8823-04ab18bd61aa	TCGA-06-0211-02A	2c161608-30a4-4046-8823-04ab18bd61aa	TCGA-06-0211-02A-02	2fb83c94-f310-4136-919f-8f483d697f9a	TCGA-06-0211-02A-01-BS1
						TCGA-06-0211-02A	2c161608-30a4-4046-8823-04ab18bd61aa	TCGA-06-0211-02A-02	5e5f48ad-8612-49ea-980e-b583c4e724ec	TCGA-06-0211-02A-02-BS2
TCGA-06-0219	Primary Tumor	8a395eef-a9cc-4f21-b8d2-aefa292077cf.FPKM-UQ.txt.gz	777d18d4-9cf8-4e39-84f9-8dfe59aa568c	TCGA-06-0219-01A	9bf40610-3d03-4d8e-a56a-4766cfcbf687	TCGA-06-0219-01A	9bf40610-3d03-4d8e-a56a-4766cfcbf687	TCGA-06-0219-01A-01	fd4229b0-cfcd-487d-82ae-94070ded4717	TCGA-06-0219-01A-01-TS1
						TCGA-06-0219-01A	9bf40610-3d03-4d8e-a56a-4766cfcbf687	TCGA-06-0219-01A-01	df6ce18c-d889-4784-a7d6-eb0ba24f9955	TCGA-06-0219-01A-01-BS1
			6e8d83f2-70bf-44f0-bd64-64d9dfe26f02	TCGA-06-0221-01A	4dad21c3-f1d2-47c8-8752-3852cc5a48fe	TCGA-06-0221-01A	4dad21c3-f1d2-47c8-8752-3852cc5a48fe	TCGA-06-0221-01A-01	efc308b8-29f7-4c85-8850-479c5af0ed7f	TCGA-06-0221-01A-01-BS1
						TCGA-06-0221-01A	4dad21c3-f1d2-47c8-8752-3852cc5a48fe	TCGA-06-0221-01A-01	74a1c78f-761b-4cf7-882b-d80f7d256a8a	TCGA-06-0221-01A-01-TS1
TCGA-06-0221	Recurrent Tumor	f8e7cbd2-b54a-4f30-8fc1-a5c80bfad8b6.FPKM-UQ.txt.gz	a1a8520b-8aad-4cfc-a1ac-9ba874ba348a	TCGA-06-0221-02A	18d38587-14cc-4db2-9443-7dddf723d092	TCGA-06-0221-02A	18d38587-14cc-4db2-9443-7dddf723d092	TCGA-06-0221-02A-11	fb27f498-a316-4ef0-bb33-0cf26427d2b8	TCGA-06-0221-02A-01-BS1
						TCGA-06-0221-02A	18d38587-14cc-4db2-9443-7dddf723d092	TCGA-06-0221-02A-11	72c593db-7fd7-43d5-be28-327a14f3da2d	TCGA-06-0221-02A-01-TS1
TCGA-06-0238	Primary Tumor	01521666-f595-4074-aea1-f7ab78db062b.FPKM-UQ.txt.gz	27f0091d-3916-409e-9835-7f0181a43d7a	TCGA-06-0238-01A	ffd2c8cb-59af-413e-a441-b37cdc79bbe4	TCGA-06-0238-01A	ffd2c8cb-59af-413e-a441-b37cdc79bbe4	TCGA-06-0238-01A-02	98e6eb3c-9c3a-4e0f-8147-f00d4261e550	TCGA-06-0238-01A-02-BS2
						TCGA-06-0238-01A	ffd2c8cb-59af-413e-a441-b37cdc79bbe4	TCGA-06-0238-01A-02	5085181a-70a6-4bbb-ac55-be6e058e1aca	TCGA-06-0238-01A-01-BS1
TCGA-06-0644	Primary Tumor	2b421eac-4980-4b9c-bddd-ad0818ec15e6.FPKM-UQ.txt.gz	b89f08fa-e0f7-4b0f-9c97-fdc8b3fc40f0	TCGA-06-0644-01A	37af7534-d545-45ee-9de3-387ad85d98f7	TCGA-06-0644-01A	37af7534-d545-45ee-9de3-387ad85d98f7	TCGA-06-0644-01A-02	01ed9fd7-7d44-401b-a6b7-4fc6922813fd	TCGA-06-0644-01A-02-BS2
						TCGA-06-0644-01A	37af7534-d545-45ee-9de3-387ad85d98f7	TCGA-06-0644-01A-02	59bb9ba2-0e77-4592-bf43-084b5dcb25e0	TCGA-06-0644-01A-01-BS1
TCGA-06-0645	Primary Tumor	c3d1dc80-eea8-43f8-8436-5bd0ee6a3b07.FPKM-UQ.txt.gz	7019a1f3-0c43-4a52-a219-70d0133e0115	TCGA-06-0645-01A	494e95ac-199d-4a99-9a84-754c920acfea	TCGA-06-0645-01A	494e95ac-199d-4a99-9a84-754c920acfea	TCGA-06-0645-01A-01	bd6486cb-22de-4b6d-9019-cbed5d7b0867	TCGA-06-0645-01A-01-BS1
						TCGA-06-0645-01A	494e95ac-199d-4a99-9a84-754c920acfea	TCGA-06-0645-01A-01	b3062e90-8e68-4fc9-ab22-c65b65f15ea2	TCGA-06-0645-01A-01-TS1
TCGA-06-0646	Primary Tumor	44ed61ae-e74e-40d7-98ce-7803e040567f.FPKM-UQ.txt.gz	92aa925a-746f-4527-be99-cd25bf78e4d8	TCGA-06-0646-01A	3b4820a9-c292-43f1-bbb4-be3bbfd43a28	TCGA-06-0646-01A	3b4820a9-c292-43f1-bbb4-be3bbfd43a28	TCGA-06-0646-01A-01	8affa6ff-a2bd-442b-9f72-ee1d418e2c72	TCGA-06-0646-01A-01-TS1
						TCGA-06-0646-01A	3b4820a9-c292-43f1-bbb4-be3bbfd43a28	TCGA-06-0646-01A-01	a74e396d-9f38-4cbd-9265-76db242aea27	TCGA-06-0646-01A-01-BS1
TCGA-06-0649	Primary Tumor	6bdfd682-d5da-403d-b901-9d6fec360d3a.FPKM-UQ.txt.gz	09a0a6b2-8858-42ed-897f-7526097c24fe	TCGA-06-0649-01B	20a514f5-0277-4a26-a511-f035471c8a8c	TCGA-06-0649-01B	20a514f5-0277-4a26-a511-f035471c8a8c	TCGA-06-0649-01B-01	5f95cc21-3e1f-4d99-bb36-e423286388be	TCGA-06-0649-01B-01-BS1
						TCGA-06-0649-01B	20a514f5-0277-4a26-a511-f035471c8a8c	TCGA-06-0649-01B-01	a8d870d2-8cfa-42bc-8777-ce6feb0b2a2a	TCGA-06-0649-01B-01-TS1
TCGA-06-0686	Primary Tumor	6836d774-e17b-4198-b22a-47d05819b05d.FPKM-UQ.txt.gz	7af6d7a5-b550-42d9-983a-241ec76fd7f4	TCGA-06-0686-01A	d08e03fe-1feb-4643-8b62-b6c9334b2e4e	TCGA-06-0686-01A	d08e03fe-1feb-4643-8b62-b6c9334b2e4e	TCGA-06-0686-01A-01	786eb030-0331-40f2-bbf1-0c074e1d9026	TCGA-06-0686-01A-01-TS1
						TCGA-06-0686-01A	d08e03fe-1feb-4643-8b62-b6c9334b2e4e	TCGA-06-0686-01A-01	bba24322-7a62-436b-953e-421557f0eb68	TCGA-06-0686-01A-01-BS1
TCGA-06-0743	Primary Tumor	8cb39efc-4bfb-49df-bc48-159d9211bc5a.FPKM-UQ.txt.gz	7fa57946-f734-4dab-9cc2-84201e090555	TCGA-06-0743-01A	5487825e-ffa6-4360-9712-8e85dac155ca	TCGA-06-0743-01A	5487825e-ffa6-4360-9712-8e85dac155ca	TCGA-06-0743-01A-01	81c66880-2761-4675-848e-f4a6600e4824	TCGA-06-0743-01A-01-TS1
						TCGA-06-0743-01A	5487825e-ffa6-4360-9712-8e85dac155ca	TCGA-06-0743-01A-01	46e8d469-c43f-4f14-b396-329692e0a0bb	TCGA-06-0743-01A-01-BS1
TCGA-06-0745	Primary Tumor	bcdc68db-c874-4097-9c46-b06e331caaf5.FPKM-UQ.txt.gz	6eb5b7ff-1797-4c31-ab5b-6db2b2641c5b	TCGA-06-0745-01A	9861650b-2340-4c4a-9fac-45e5e78aabc9	TCGA-06-0745-01A	9861650b-2340-4c4a-9fac-45e5e78aabc9	TCGA-06-0745-01A-01	b63d35da-feff-4dbd-abc2-6d026888979c	TCGA-06-0745-01A-01-TS1
						TCGA-06-0745-01A	9861650b-2340-4c4a-9fac-45e5e78aabc9	TCGA-06-0745-01A-01	333c6559-8758-469a-b8ce-61cb087d4887	TCGA-06-0745-01A-01-BS1
TCGA-06-0747	Primary Tumor	ca0a0a82-4e82-4559-9666-d19faa3edf8f.FPKM-UQ.txt.gz	5d38bd91-2efa-4a18-aa29-e18e399af353	TCGA-06-0747-01A	e35fde29-2040-4ffe-aa59-2cc560969dd1	TCGA-06-0747-01A	e35fde29-2040-4ffe-aa59-2cc560969dd1	TCGA-06-0747-01A-01	42c0c5ec-c984-400b-bf40-9f65747c7ece	TCGA-06-0747-01A-01-TS1
						TCGA-06-0747-01A	e35fde29-2040-4ffe-aa59-2cc560969dd1	TCGA-06-0747-01A-01	504306b9-4673-48d7-8242-89d380e366ce	TCGA-06-0747-01A-01-BS1
TCGA-06-0749	Primary Tumor	fe09042c-c233-4f10-b8ad-d5da80aaf60d.FPKM-UQ.txt.gz	1a3bae5a-677d-4763-b019-ba26e0134929	TCGA-06-0749-01A	061c1db3-efe1-418f-bc8c-5da234757f57	TCGA-06-0749-01A	061c1db3-efe1-418f-bc8c-5da234757f57	TCGA-06-0749-01A-01	4034c070-a9df-4b1e-afa3-ec350e5522b8	TCGA-06-0749-01A-01-BS1
						TCGA-06-0749-01A	061c1db3-efe1-418f-bc8c-5da234757f57	TCGA-06-0749-01A-01	e3dadadc-0f13-4716-9fc6-e54d532b22c7	TCGA-06-0749-01A-01-TS1
TCGA-06-0750	Primary Tumor	de55dea1-658a-4a84-ae5c-fc554e9c4213.FPKM-UQ.txt.gz	35ced632-741e-470a-b978-d4d4528c28ed	TCGA-06-0750-01A	6dc26292-dbae-458f-adbb-18190eebd156	TCGA-06-0750-01A	6dc26292-dbae-458f-adbb-18190eebd156	TCGA-06-0750-01A-01	cb5c3da6-f255-4c3c-99d5-995d073eb7c7	TCGA-06-0750-01A-01-BS1
						TCGA-06-0750-01A	6dc26292-dbae-458f-adbb-18190eebd156	TCGA-06-0750-01A-01	d67c232c-737a-4cdc-8553-3a5fe0d82c8e	TCGA-06-0750-01A-01-TS1
TCGA-06-0882	Primary Tumor	7376f374-1439-405e-87d3-c45cfac92ed5.FPKM-UQ.txt.gz	ad7bb206-4bad-4d3e-9db4-c76514398ec9	TCGA-06-0882-01A	da70ca92-2c16-47cc-8744-92481fc50de7	TCGA-06-0882-01A	da70ca92-2c16-47cc-8744-92481fc50de7	TCGA-06-0882-01A-01	4bbbebf4-f54f-494e-b95e-9e037421ce10	TCGA-06-0882-01A-01-BS1
						TCGA-06-0882-01A	da70ca92-2c16-47cc-8744-92481fc50de7	TCGA-06-0882-01A-01	bad6b386-eac5-4f5d-ab1b-9a169fbed9a0	TCGA-06-0882-01A-01-TS1
TCGA-06-5408	Primary Tumor	37889f67-62a8-483b-97af-d8391806ede9.FPKM-UQ.txt.gz	900e10bb-2654-4eec-8ac7-8d4e3667ef34	TCGA-06-5408-01A	e336be13-f644-449a-a452-26566187a3a7	TCGA-06-5408-01A	e336be13-f644-449a-a452-26566187a3a7	TCGA-06-5408-01A-01	68665795-aac7-4a6d-9a14-c306bc941b26	TCGA-06-5408-01A-01-TS1
						TCGA-06-5408-01A	e336be13-f644-449a-a452-26566187a3a7	TCGA-06-5408-01A-01	8d1adfef-519f-48a8-8da9-72bd62c89c8a	TCGA-06-5408-01A-01-BS1
TCGA-06-5410	Primary Tumor	eaff8d68-43f9-48bf-ad8b-8d0f452d3775.FPKM-UQ.txt.gz	d1cba561-6232-49d9-b0ea-46465eb75afa	TCGA-06-5410-01A	fc2c0132-59ff-4112-bb86-d4c7e1d2df71	TCGA-06-5410-01A	fc2c0132-59ff-4112-bb86-d4c7e1d2df71	TCGA-06-5410-01A-01	1b46aef2-9cfe-421f-a398-7523ea95efbc	TCGA-06-5410-01A-01-BS1
						TCGA-06-5410-01A	fc2c0132-59ff-4112-bb86-d4c7e1d2df71	TCGA-06-5410-01A-01	d40e18b2-b0eb-4d6c-8bc6-f8ff79adbaf1	TCGA-06-5410-01A-01-TS1
TCGA-06-5411	Primary Tumor	eb24e6f8-dc16-4a6d-b584-9046829cc2ef.FPKM-UQ.txt.gz	7790fa3d-c06f-4c74-b180-ca6d4f53dc7d	TCGA-06-5411-01A	4513e6d7-70a7-4e5f-96df-4fc28dc92429	TCGA-06-5411-01A	4513e6d7-70a7-4e5f-96df-4fc28dc92429	TCGA-06-5411-01A-01	6b2bfcc9-08d2-4f9a-9cda-239291ee25bf	TCGA-06-5411-01A-01-BS1
						TCGA-06-5411-01A	4513e6d7-70a7-4e5f-96df-4fc28dc92429	TCGA-06-5411-01A-01	3baacf13-ee12-453b-a35e-30223972284b	TCGA-06-5411-01A-01-TS1
TCGA-06-5412	Primary Tumor	19680925-a148-4f8a-af3b-9137746d663f.FPKM-UQ.txt.gz	5e47a5d6-c797-427b-8d9a-c3af999f4b77	TCGA-06-5412-01A	f6e4033c-3e74-438f-a1bd-200a209d44f0	TCGA-06-5412-01A	f6e4033c-3e74-438f-a1bd-200a209d44f0	TCGA-06-5412-01A-01	77adfea2-bc2a-4de9-8065-a0ab9cb8cd98	TCGA-06-5412-01A-01-BS1
						TCGA-06-5412-01A	f6e4033c-3e74-438f-a1bd-200a209d44f0	TCGA-06-5412-01A-01	4e47da5e-588a-4cc1-8c10-a701764b1f7c	TCGA-06-5412-01A-01-TS1
TCGA-06-5418	Primary Tumor	68fe871b-c631-469e-87a2-26130f416446.FPKM-UQ.txt.gz	54c53f07-1492-49b6-83c9-bd12c86f95a8	TCGA-06-5418-01A	b11cfd72-6ad4-4343-b10e-dc73bf07955d	TCGA-06-5418-01A	b11cfd72-6ad4-4343-b10e-dc73bf07955d	TCGA-06-5418-01A-01	0b72f204-ccd1-41df-b3b2-f0c227bd6f1f	TCGA-06-5418-01A-01-BS1
						TCGA-06-5418-01A	b11cfd72-6ad4-4343-b10e-dc73bf07955d	TCGA-06-5418-01A-01	6600b787-bac7-4ad1-8711-f27bae721e7a	TCGA-06-5418-01A-01-TS1
TCGA-06-5856	Primary Tumor	746ed118-eb9f-43a5-bcda-872999ae7128.FPKM-UQ.txt.gz	fc746957-2a65-44b9-9819-e857c390a1de	TCGA-06-5856-01A	3d3e2ae4-71b6-4109-8860-859a488cbacc	TCGA-06-5856-01A	3d3e2ae4-71b6-4109-8860-859a488cbacc	TCGA-06-5856-01A-01	52efc8d0-6c3c-4ce0-b911-041ca4324b3d	TCGA-06-5856-01A-01-BS1
						TCGA-06-5856-01A	3d3e2ae4-71b6-4109-8860-859a488cbacc	TCGA-06-5856-01A-01	fa77ea50-58ca-4f39-ad3a-143396d19057	TCGA-06-5856-01A-01-TS1
TCGA-08-0386	Primary Tumor	b0717300-0735-4451-bba1-7ce0fc0d4ac6.FPKM-UQ.txt.gz	80c8329e-efa3-445a-8bbf-eb5fdce573b3	TCGA-08-0386-01A	7bf9569e-aa1e-4c51-b478-771a94dfcf88	TCGA-08-0386-01A	7bf9569e-aa1e-4c51-b478-771a94dfcf88	TCGA-08-0386-01A-01	066ec05b-4bd8-4727-89ae-f169cca48ec1	TCGA-08-0386-01A-01-BS1
						TCGA-08-0386-01A	7bf9569e-aa1e-4c51-b478-771a94dfcf88	TCGA-08-0386-01A-01	0285df64-2934-419d-8dee-5a77769f2ef7	TCGA-08-0386-01A-01-TS1
TCGA-12-0616	Primary Tumor	6508275a-e712-424e-bdaf-b9e1b07b0f95.FPKM-UQ.txt.gz	df94e750-c66a-45ed-ad6c-5d690a216575	TCGA-12-0616-01A	a6b76613-6fd8-4f46-aeaa-01c363206647	TCGA-12-0616-01A	a6b76613-6fd8-4f46-aeaa-01c363206647	TCGA-12-0616-01A-01	b9023cf3-eacd-4898-85f0-77e2f0561665	TCGA-12-0616-01A-01-BS1
						TCGA-12-0616-01A	a6b76613-6fd8-4f46-aeaa-01c363206647	TCGA-12-0616-01A-01	cceca29f-454d-438f-8fef-c83c31693c39	TCGA-12-0616-01A-01-TS1
TCGA-12-0618	Primary Tumor	dfa2ddfb-c161-4c8c-a538-be6e00a8466e.FPKM-UQ.txt.gz	fc917f09-f0b2-4d59-be8f-077e5aae9bb7	TCGA-12-0618-01A	bc2d13bc-9349-4571-8341-2479516daec9	TCGA-12-0618-01A	bc2d13bc-9349-4571-8341-2479516daec9	TCGA-12-0618-01A-01	56ba142f-d2af-4628-aaed-65a20072b8c8	TCGA-12-0618-01A-01-TS1
						TCGA-12-0618-01A	bc2d13bc-9349-4571-8341-2479516daec9	TCGA-12-0618-01A-01	46672fe3-1377-46fc-a94e-a74895bd7f35	TCGA-12-0618-01A-01-BS1
TCGA-12-0619	Primary Tumor	3d4081b3-24c9-4dbd-a5fe-0fb29ce43737.FPKM-UQ.txt.gz	eba3e660-2d59-4604-87f9-f4985c51ce55	TCGA-12-0619-01A	7809ac25-f1de-4b86-920d-00bc3feb53dd	TCGA-12-0619-01A	7809ac25-f1de-4b86-920d-00bc3feb53dd	TCGA-12-0619-01A-01	85e517a2-33ba-4c51-b1b5-2f1ac5223f50	TCGA-12-0619-01A-01-TS1
						TCGA-12-0619-01A	7809ac25-f1de-4b86-920d-00bc3feb53dd	TCGA-12-0619-01A-01	142590bc-89e4-4af1-9241-ed2606a2dbd7	TCGA-12-0619-01A-01-BS1
TCGA-12-0821	Primary Tumor	3fca2c7c-2541-418d-8f45-2a48814ca574.FPKM-UQ.txt.gz	a366018c-2f8c-42fc-973f-805c1d7d8951	TCGA-12-0821-01A	3bf318a7-9867-4c2f-a562-506913432c18	TCGA-12-0821-01A	3bf318a7-9867-4c2f-a562-506913432c18	TCGA-12-0821-01A-01	71a2a740-7c27-46cd-b88e-3d81fc8f33ca	TCGA-12-0821-01A-01-TS1
						TCGA-12-0821-01A	3bf318a7-9867-4c2f-a562-506913432c18	TCGA-12-0821-01A-01	d01cd40e-dca0-4bb9-b75f-30d431a5b712	TCGA-12-0821-01A-01-BS1
TCGA-12-3650	Primary Tumor	06227615-f651-462b-948f-c305ba369efa.FPKM-UQ.txt.gz	7701303e-eec6-4cb4-bc98-9d2cd7d49c14	TCGA-12-3650-01A	6eb08d34-c4a6-4e11-9369-440bf6869c67	TCGA-12-3650-01A	6eb08d34-c4a6-4e11-9369-440bf6869c67	TCGA-12-3650-01A-01	3602159e-fc37-495c-b669-29b6388071f4	TCGA-12-3650-01A-01-BS1
						TCGA-12-3650-01A	6eb08d34-c4a6-4e11-9369-440bf6869c67	TCGA-12-3650-01A-01	f2276f80-d51a-4115-b26e-945d0baf2e85	TCGA-12-3650-01A-01-TS1
TCGA-12-3652	Primary Tumor	378f6079-6c4e-415b-8b5e-6c3c72e513b3.FPKM-UQ.txt.gz	d90c750f-ff7f-4b5e-ae23-631b75bf5158	TCGA-12-3652-01A	b4754369-8714-42b0-b343-e1447a26fa27	TCGA-12-3652-01A	b4754369-8714-42b0-b343-e1447a26fa27	TCGA-12-3652-01A-01	4e4865b9-b612-4f11-aeec-f273dc7f4549	TCGA-12-3652-01A-01-TS1
						TCGA-12-3652-01A	b4754369-8714-42b0-b343-e1447a26fa27	TCGA-12-3652-01A-01	e7d7272a-5cf3-4b87-93ed-17afe7b45a25	TCGA-12-3652-01A-01-BS1
TCGA-12-3653	Primary Tumor	820e3299-bd67-4ba8-a637-32d31205e120.FPKM-UQ.txt.gz	df02d506-6c4f-46e8-8db8-2f53674d977f	TCGA-12-3653-01A	8efac350-5dd9-4a4a-962f-06b0f86d8e5c	TCGA-12-3653-01A	8efac350-5dd9-4a4a-962f-06b0f86d8e5c	TCGA-12-3653-01A-01	b1b33449-3416-4bcc-82a3-1e7906614ec8	TCGA-12-3653-01A-01-BS1
						TCGA-12-3653-01A	8efac350-5dd9-4a4a-962f-06b0f86d8e5c	TCGA-12-3653-01A-01	3e30f756-0722-4fc1-8e34-7890e29e85dc	TCGA-12-3653-01A-01-TS1
TCGA-14-0787	Primary Tumor	53d78258-1650-4793-a01d-d2c065215fb9.FPKM-UQ.txt.gz	64619003-b363-4d42-adda-ee2e0bd2ba8e	TCGA-14-0787-01A	6dd89948-0285-4026-a8ee-1b418ad404ed	TCGA-14-0787-01A	6dd89948-0285-4026-a8ee-1b418ad404ed	TCGA-14-0787-01A-01	1222e38e-5d97-4bcf-ab15-280112d21839	TCGA-14-0787-01A-01-BS1
						TCGA-14-0787-01A	6dd89948-0285-4026-a8ee-1b418ad404ed	TCGA-14-0787-01A-01	01c7801f-4265-49c2-b48d-092fe52370bf	TCGA-14-0787-01A-01-TS1
TCGA-14-0789	Primary Tumor	fffc1088-c5a6-46a0-b050-860184f6ded2.FPKM-UQ.txt.gz	0c1deaff-f69f-4f26-802f-a0bbfbe015e2	TCGA-14-0789-01A	4e7b4180-bae6-4985-a97e-82040c9d0185	TCGA-14-0789-01A	4e7b4180-bae6-4985-a97e-82040c9d0185	TCGA-14-0789-01A-01	2f54d060-e348-4321-acdf-031fbe3773dd	TCGA-14-0789-01A-01-BS1
						TCGA-14-0789-01A	4e7b4180-bae6-4985-a97e-82040c9d0185	TCGA-14-0789-01A-01	6f87dac3-f018-4044-b323-7d3ee0f6ec0b	TCGA-14-0789-01A-01-TS1
TCGA-14-0817	Primary Tumor	2f7160fe-5f34-49bc-95fd-029ce83d8c42.FPKM-UQ.txt.gz	0f1c4d49-f774-449d-bbd0-f0c79629d13a	TCGA-14-0817-01A	fa2a036f-05d1-4184-bf96-44c650079fc4	TCGA-14-0817-01A	fa2a036f-05d1-4184-bf96-44c650079fc4	TCGA-14-0817-01A-01	348e46b2-992c-44d0-9a67-243f03d6492b	TCGA-14-0817-01A-01-BS1
						TCGA-14-0817-01A	fa2a036f-05d1-4184-bf96-44c650079fc4	TCGA-14-0817-01A-01	ea2a6d73-6d86-4e0a-a0e1-fddd11ec3a35	TCGA-14-0817-01A-01-TS1
TCGA-14-0871	Primary Tumor	2fb19a94-bd55-4041-994a-082cd30746f3.FPKM-UQ.txt.gz	fd202256-3168-4d4a-b3cc-1c667838c313	TCGA-14-0871-01A	2b058672-ce4d-43e5-979e-3ed976895f6a	TCGA-14-0871-01A	2b058672-ce4d-43e5-979e-3ed976895f6a	TCGA-14-0871-01A-01	49829238-0075-4604-8415-b93126bc8c18	TCGA-14-0871-01A-01-BS1
						TCGA-14-0871-01A	2b058672-ce4d-43e5-979e-3ed976895f6a	TCGA-14-0871-01A-01	fa56cd72-286a-4914-a8a8-cb8a4b30d719	TCGA-14-0871-01A-01-TS1
TCGA-14-1034	Primary Tumor	419b4c0a-c23f-4214-8de0-722d2ae0846b.FPKM-UQ.txt.gz	f2ffa9ff-86d6-41ef-92e7-7f87e981985b	TCGA-14-1034-01A	528f0548-9dbf-4763-8bd0-cfdd80e21dc2	TCGA-14-1034-01A	528f0548-9dbf-4763-8bd0-cfdd80e21dc2	TCGA-14-1034-01A-01	e927bea4-fd4d-464e-b93c-8546c2c035c5	TCGA-14-1034-01A-01-BS1
						TCGA-14-1034-01A	528f0548-9dbf-4763-8bd0-cfdd80e21dc2	TCGA-14-1034-01A-01	3d704b9c-ebbf-4db6-b073-ca71577508cb	TCGA-14-1034-01A-01-TS1
TCGA-14-1034	Recurrent Tumor	0317a370-6a1e-44bd-bfd0-81fd06ec56fb.FPKM-UQ.txt.gz	afd6abee-dd83-4b1a-b66f-8fd50190287b	TCGA-14-1034-02B	17abeae2-1116-4ebf-bfed-23dfc701ee16	TCGA-14-1034-02B	17abeae2-1116-4ebf-bfed-23dfc701ee16	TCGA-14-1034-02B-01	1aa50373-01dd-452c-9a62-b8aad37b05e8	TCGA-14-1034-02B-01-TS1
						TCGA-14-1034-02B	17abeae2-1116-4ebf-bfed-23dfc701ee16	TCGA-14-1034-02B-01	70cd1f7a-ac1c-43da-b627-47a40bc5445c	TCGA-14-1034-02B-01-BS1
TCGA-14-1402	Recurrent Tumor	8223f42b-434d-4966-a123-3b8a947884bc.FPKM-UQ.txt.gz	90a6db9d-669e-4507-a0b9-b1c5d8f5bf4d	TCGA-14-1402-01A	9a5ffaf2-bd94-4cf5-8327-3a038a6634d8	TCGA-14-1402-01A	9a5ffaf2-bd94-4cf5-8327-3a038a6634d8	TCGA-14-1402-01A-01	8d2043d2-11e9-43ef-b96f-58cb92859c75	TCGA-14-1402-01A-01-BS1
						TCGA-14-1402-01A	9a5ffaf2-bd94-4cf5-8327-3a038a6634d8	TCGA-14-1402-01A-01	13e92969-e014-4007-ab95-8d5d9b73bbe9	TCGA-14-1402-01A-01-TS1
			6d24954c-83bd-4cb3-a771-41025eea0999	TCGA-14-1402-02A	47feb1d9-2ed9-4ae2-aa40-390240d1cf50	TCGA-14-1402-02A	47feb1d9-2ed9-4ae2-aa40-390240d1cf50	TCGA-14-1402-02A-01	12723cc3-57fe-4ce1-bb27-a6b0c82e013f	TCGA-14-1402-02A-01-TS1
						TCGA-14-1402-02A	47feb1d9-2ed9-4ae2-aa40-390240d1cf50	TCGA-14-1402-02A-01	7493cdec-0845-444b-bec3-1cfc333f32ba	TCGA-14-1402-02A-01-BS1
TCGA-14-1823	Primary Tumor	6a7c7af6-b3b4-44a1-93bb-79a143db53d0.FPKM-UQ.txt.gz	7ead0574-478a-4fe1-aabe-34965101b05d	TCGA-14-1823-01A	9e13a4b1-fea9-4d86-9ba4-f68d7a0d9128	TCGA-14-1823-01A	9e13a4b1-fea9-4d86-9ba4-f68d7a0d9128	TCGA-14-1823-01A-01	42e58207-cbaa-4683-af60-87d991681592	TCGA-14-1823-01A-01-BS1
						TCGA-14-1823-01A	9e13a4b1-fea9-4d86-9ba4-f68d7a0d9128	TCGA-14-1823-01A-01	c1a1f50f-aafa-4f4a-b7b9-c314ff3b5342	TCGA-14-1823-01A-01-TS1
TCGA-14-1825	Primary Tumor	1ed5fd9b-a682-4e81-bda1-7ed085f4355d.FPKM-UQ.txt.gz	42939615-b7f6-4c29-bc6c-b4521e188031	TCGA-14-1825-01A	0a487ca9-70d9-4893-a113-adf0ec5ef8dd	TCGA-14-1825-01A	0a487ca9-70d9-4893-a113-adf0ec5ef8dd	TCGA-14-1825-01A-01	23ad8e40-f85c-452f-98a0-a248dd83102b	TCGA-14-1825-01A-01-TS1
						TCGA-14-1825-01A	0a487ca9-70d9-4893-a113-adf0ec5ef8dd	TCGA-14-1825-01A-01	ff510b54-4f6a-4156-a089-866f7a53c955	TCGA-14-1825-01A-01-BS1
TCGA-15-0742	Primary Tumor	02d43414-c8c9-42d3-8009-f9fb164dc8e0.FPKM-UQ.txt.gz	fd8a47fe-13c9-4dbb-bd15-f37f59c05333	TCGA-15-0742-01A	e4339f31-1350-433f-ab85-3257b0385d07	TCGA-15-0742-01A	e4339f31-1350-433f-ab85-3257b0385d07	TCGA-15-0742-01A-01	63b2ae56-8499-4f88-835b-7c7be5a79a4d	TCGA-15-0742-01A-01-TS1
						TCGA-15-0742-01A	e4339f31-1350-433f-ab85-3257b0385d07	TCGA-15-0742-01A-01	457437c3-c14b-4d07-85a9-9ee1088a28b5	TCGA-15-0742-01A-01-BS1
TCGA-19-0957	Recurrent Tumor	d44d370d-d86e-4006-9530-ab3442cb2848.FPKM-UQ.txt.gz	7e60ae30-8cb7-4bb7-8ef6-11368fa453a8	TCGA-19-0957-01C	b9a7bfd5-0642-48b5-aee2-cd4eee8880d8	TCGA-19-0957-01C	b9a7bfd5-0642-48b5-aee2-cd4eee8880d8	TCGA-19-0957-01C-01	fb230873-6aee-4259-9751-2e95e71d524c	TCGA-19-0957-01C-01-BS1
						TCGA-19-0957-01C	b9a7bfd5-0642-48b5-aee2-cd4eee8880d8	TCGA-19-0957-01C-01	2aac08e6-2186-4176-b824-84bf5ba654fe	TCGA-19-0957-01C-01-TS1
			4f49dbb4-c734-432e-8952-6c2daad9545b	TCGA-19-0957-02A	6d11db1d-9dd6-4ac5-a421-4b79d0fa3e88	TCGA-19-0957-02A	6d11db1d-9dd6-4ac5-a421-4b79d0fa3e88	TCGA-19-0957-02A-11	f2f39e2b-f290-42f0-9b93-328b03fc5683	TCGA-19-0957-02A-01-TS1
						TCGA-19-0957-02A	6d11db1d-9dd6-4ac5-a421-4b79d0fa3e88	TCGA-19-0957-02A-11	51bf9ac0-a149-4059-b833-40392c47c56a	TCGA-19-0957-02A-01-BS1
TCGA-19-1390	Primary Tumor	cbdf8c09-e3f4-4b3e-bdaa-f4a3a4e40068.FPKM-UQ.txt.gz	ec82c19a-1b5e-4726-a953-ff8c94903cc7	TCGA-19-1390-01A	53559613-d8b1-4019-a792-e14e055a1667	TCGA-19-1390-01A	53559613-d8b1-4019-a792-e14e055a1667	TCGA-19-1390-01A-01	96aa5648-cfa1-489f-a100-06a4e4f2a459	TCGA-19-1390-01A-01-TS1
						TCGA-19-1390-01A	53559613-d8b1-4019-a792-e14e055a1667	TCGA-19-1390-01A-01	216d4325-cd7d-4a30-8ba5-54d02c770cc3	TCGA-19-1390-01A-01-BS1
TCGA-19-1787	Primary Tumor	ac22ae42-0d53-4b2e-ad6c-f4c98f9be040.FPKM-UQ.txt.gz	c0bbe492-67d0-4b18-af37-91ad1e4a8dc5	TCGA-19-1787-01B	6f9d8bd7-76ac-40db-958d-54188fbf14a3	TCGA-19-1787-01B	6f9d8bd7-76ac-40db-958d-54188fbf14a3	TCGA-19-1787-01B-01	91861c7d-de3a-40c6-98d8-2d0e3f9cb191	TCGA-19-1787-01B-01-TS1
						TCGA-19-1787-01B	6f9d8bd7-76ac-40db-958d-54188fbf14a3	TCGA-19-1787-01B-01	5516b3c1-77c0-4b98-accd-fc3236242018	TCGA-19-1787-01B-01-BS1
TCGA-19-2620	Primary Tumor	37897de3-c6da-4f80-bf9d-a36ee2cf5e15.FPKM-UQ.txt.gz	2ed6bbb4-c2fb-42bf-a0b6-8687a73b3b7b	TCGA-19-2620-01A	35947fba-c433-49f1-b859-c143525c0936	TCGA-19-2620-01A	35947fba-c433-49f1-b859-c143525c0936	TCGA-19-2620-01A-01	1f5215a0-b1dd-427c-af1a-1d5fa0876fbb	TCGA-19-2620-01A-01-TS1
						TCGA-19-2620-01A	35947fba-c433-49f1-b859-c143525c0936	TCGA-19-2620-01A-01	2a62b3bb-ce6a-4aae-976f-632179152a9c	TCGA-19-2620-01A-01-BS1
TCGA-19-2624	Primary Tumor	4612a611-2ff9-4f51-b4b2-af142254dbe8.FPKM-UQ.txt.gz	c9e1be85-0699-48b4-8977-0db46af4ec94	TCGA-19-2624-01A	7227aa3c-e366-4b11-a345-2246b172599c	TCGA-19-2624-01A	7227aa3c-e366-4b11-a345-2246b172599c	TCGA-19-2624-01A-01	93bd93dd-e5c4-4d25-a646-aed72ea7a20e	TCGA-19-2624-01A-01-BS1
						TCGA-19-2624-01A	7227aa3c-e366-4b11-a345-2246b172599c	TCGA-19-2624-01A-01	d52c2d3f-33c6-408a-b6e0-96cf85e36a87	TCGA-19-2624-01A-01-TS1
TCGA-19-2625	Primary Tumor	95e82e2f-d87e-4785-9e8e-c6b41d8b73f0.FPKM-UQ.txt.gz	c0d39b1c-f65b-4abe-afac-e6af1ad07fd3	TCGA-19-2625-01A	dd389424-6f4e-4696-b6d5-e8c6cb93eeda	TCGA-19-2625-01A	dd389424-6f4e-4696-b6d5-e8c6cb93eeda	TCGA-19-2625-01A-01	11e86526-781c-4e20-ba5e-20cd356c667a	TCGA-19-2625-01A-01-TS1
						TCGA-19-2625-01A	dd389424-6f4e-4696-b6d5-e8c6cb93eeda	TCGA-19-2625-01A-01	2c97851c-a8ef-4758-8f60-73ce154868de	TCGA-19-2625-01A-01-BS1
TCGA-19-2629	Primary Tumor	dc3875c2-1a88-491c-bf98-fa344dd3b07e.FPKM-UQ.txt.gz	b89a4d5d-ee24-4052-b454-b67169328737	TCGA-19-2629-01A	1be70b75-e82b-4fa0-8ad6-5f5d6f0f229d	TCGA-19-2629-01A	1be70b75-e82b-4fa0-8ad6-5f5d6f0f229d	TCGA-19-2629-01A-01	11e9b016-14eb-45de-a00f-28a528c1a05d	TCGA-19-2629-01A-01-TS1
						TCGA-19-2629-01A	1be70b75-e82b-4fa0-8ad6-5f5d6f0f229d	TCGA-19-2629-01A-01	5f12fb9e-da9f-4397-ab48-4409f688bedf	TCGA-19-2629-01A-01-BS1
TCGA-19-5960	Primary Tumor	d984a0e2-d502-4003-bdbf-a0364d4e5a78.FPKM-UQ.txt.gz	86c6a232-f5ab-47cd-b91b-4cad6aa1d0f1	TCGA-19-5960-01A	f7266695-a402-41eb-8782-5f947eb01997	TCGA-19-5960-01A	f7266695-a402-41eb-8782-5f947eb01997	TCGA-19-5960-01A-11	9027d19c-bb31-4b20-aa6d-73e0fa33e376	TCGA-19-5960-01A-01-BS1
						TCGA-19-5960-01A	f7266695-a402-41eb-8782-5f947eb01997	TCGA-19-5960-01A-11	881fa7df-0acf-443c-a0fa-43dfdfaaa0a9	TCGA-19-5960-01A-01-TS1
TCGA-26-5135	Primary Tumor	da09dd77-0b91-4795-bd80-f90a9784b65c.FPKM-UQ.txt.gz	8cfb4c3f-b25f-412c-91c7-997c64ea2d75	TCGA-26-5135-01A	80311b21-9221-4ec6-8953-25bdfbac30f9	TCGA-26-5135-01A	80311b21-9221-4ec6-8953-25bdfbac30f9	TCGA-26-5135-01A-01	e5621aec-07e4-4e90-b93f-b5a548dbcf0a	TCGA-26-5135-01A-01-TS1
						TCGA-26-5135-01A	80311b21-9221-4ec6-8953-25bdfbac30f9	TCGA-26-5135-01A-01	e74f1f0e-0e44-4175-bd95-8255857254ef	TCGA-26-5135-01A-01-BS1
TCGA-26-5136	Primary Tumor	04be0c6b-c75f-40cf-82c0-c14af4f9e456.FPKM-UQ.txt.gz	7cc02e7f-2000-42b7-90f5-5cb00ca33d42	TCGA-26-5136-01B	b5069647-b29a-4b90-8979-b73fac9e37ef	TCGA-26-5136-01B	b5069647-b29a-4b90-8979-b73fac9e37ef	TCGA-26-5136-01B-01	b394a82b-f31d-4fdd-9891-d5141dfcf1b9	TCGA-26-5136-01B-01-BS1
						TCGA-26-5136-01B	b5069647-b29a-4b90-8979-b73fac9e37ef	TCGA-26-5136-01B-01	1a974b8b-bc28-4982-9255-a5d1a4690239	TCGA-26-5136-01B-01-TS1
TCGA-27-1830	Primary Tumor	c153c4d8-2005-440d-9249-e8b8f2f73a96.FPKM-UQ.txt.gz	735793ad-9884-44bb-bd9c-5bd339764473	TCGA-27-1830-01A	2ad7d751-71f8-4379-abfc-6d79dd3fce2a	TCGA-27-1830-01A	2ad7d751-71f8-4379-abfc-6d79dd3fce2a	TCGA-27-1830-01A-01	0b34a5be-bedc-473d-a778-a7855d73b91d	TCGA-27-1830-01A-01-TS1
						TCGA-27-1830-01A	2ad7d751-71f8-4379-abfc-6d79dd3fce2a	TCGA-27-1830-01A-01	8ccc4e66-c9d2-4d60-8272-2f422897be77	TCGA-27-1830-01A-01-BS1
TCGA-27-1831	Primary Tumor	e2a01ce0-a2fb-435a-9b05-7758e14d4157.FPKM-UQ.txt.gz	9bb49615-6f5e-471c-b68b-866e6199ceb7	TCGA-27-1831-01A	9508d911-fd3f-4a93-a0a6-6447c9da1bc4	TCGA-27-1831-01A	9508d911-fd3f-4a93-a0a6-6447c9da1bc4	TCGA-27-1831-01A-01	9fe71b6a-2171-4832-ba2a-8aa34be31772	TCGA-27-1831-01A-01-TS1
						TCGA-27-1831-01A	9508d911-fd3f-4a93-a0a6-6447c9da1bc4	TCGA-27-1831-01A-01	efb9b2ad-10b4-4591-b126-23ea38962b65	TCGA-27-1831-01A-01-BS1
TCGA-27-1832	Primary Tumor	7f7121ff-1399-40da-a792-b7c31bc76570.FPKM-UQ.txt.gz	addf1509-2862-4460-b4a4-e185db8a8148	TCGA-27-1832-01A	245a0c80-416e-46d2-a358-b88172918218	TCGA-27-1832-01A	245a0c80-416e-46d2-a358-b88172918218	TCGA-27-1832-01A-01	9476dc88-75ee-4354-bd5c-9ba726b66225	TCGA-27-1832-01A-01-TS1
						TCGA-27-1832-01A	245a0c80-416e-46d2-a358-b88172918218	TCGA-27-1832-01A-01	af7ac1b9-53cd-4bcf-894d-84bb52b59e8c	TCGA-27-1832-01A-01-BS1
TCGA-27-1835	Primary Tumor	89b84c10-956d-4ce6-8837-8d97db837d8c.FPKM-UQ.txt.gz	ff4195cc-e15c-4e9d-9caa-f74d7f0681d9	TCGA-27-1835-01A	06f7fb58-71ea-4706-a84a-2c52e79adb19	TCGA-27-1835-01A	06f7fb58-71ea-4706-a84a-2c52e79adb19	TCGA-27-1835-01A-01	e59d074e-6e17-4d93-9bf1-769890845859	TCGA-27-1835-01A-01-TS1
						TCGA-27-1835-01A	06f7fb58-71ea-4706-a84a-2c52e79adb19	TCGA-27-1835-01A-01	a305d9e1-7b83-48c5-ac8b-ef7c1a123cae	TCGA-27-1835-01A-01-BS1
TCGA-27-1837	Primary Tumor	39701843-3dae-4114-b04c-b3387e402e4f.FPKM-UQ.txt.gz	101c1510-edde-4b3c-b9e9-e947c7bcf54e	TCGA-27-1837-01A	a2b5bd8a-efc9-4d9c-8c08-e507ad4c09a3	TCGA-27-1837-01A	a2b5bd8a-efc9-4d9c-8c08-e507ad4c09a3	TCGA-27-1837-01A-01	25d076f9-4df0-44bc-8c70-83100231a968	TCGA-27-1837-01A-01-TS1
						TCGA-27-1837-01A	a2b5bd8a-efc9-4d9c-8c08-e507ad4c09a3	TCGA-27-1837-01A-01	27d789ff-1625-4f37-b5b1-ef3025dcf34f	TCGA-27-1837-01A-01-BS1
TCGA-27-2519	Primary Tumor	21800024-cf76-4185-b57b-526539ccdba2.FPKM-UQ.txt.gz	ebe1773e-b2be-49bd-9871-5a457648e1f4	TCGA-27-2519-01A	d8357d57-6a64-4ba9-8486-a8835e8bd44a	TCGA-27-2519-01A	d8357d57-6a64-4ba9-8486-a8835e8bd44a	TCGA-27-2519-01A-01	d30d82fe-fbea-487a-b930-7884bbccc274	TCGA-27-2519-01A-01-BS1
						TCGA-27-2519-01A	d8357d57-6a64-4ba9-8486-a8835e8bd44a	TCGA-27-2519-01A-01	591c146b-5af1-4e23-b821-672f6304e3c7	TCGA-27-2519-01A-01-TS1
TCGA-27-2521	Primary Tumor	c42fa4ad-4f31-4dfd-b499-599896a57517.FPKM-UQ.txt.gz	c12d5a79-5d7e-4fd8-919c-f11441d03093	TCGA-27-2521-01A	799f8035-11da-4ac6-b961-0635cfde9cb9	TCGA-27-2521-01A	799f8035-11da-4ac6-b961-0635cfde9cb9	TCGA-27-2521-01A-01	643fb4a4-5da2-404d-863d-c36d29592622	TCGA-27-2521-01A-01-BS1
						TCGA-27-2521-01A	799f8035-11da-4ac6-b961-0635cfde9cb9	TCGA-27-2521-01A-01	6e49fd1a-2677-41d7-94bb-d9c4b71243dd	TCGA-27-2521-01A-01-TS1
TCGA-27-2523	Primary Tumor	4ea9f653-d97f-4e04-ad32-620017803919.FPKM-UQ.txt.gz	96881d37-7a3e-4910-b897-19453118fe7c	TCGA-27-2523-01A	ba428b59-7289-4d60-b69d-6ec1f7fa504c	TCGA-27-2523-01A	ba428b59-7289-4d60-b69d-6ec1f7fa504c	TCGA-27-2523-01A-01	aea12eab-a484-4751-8120-c95b9afa2b8d	TCGA-27-2523-01A-01-TS1
						TCGA-27-2523-01A	ba428b59-7289-4d60-b69d-6ec1f7fa504c	TCGA-27-2523-01A-01	8ff201bf-39bd-4cdb-851f-8d799bdf8a17	TCGA-27-2523-01A-01-BS1
TCGA-27-2524	Primary Tumor	02654be6-2049-4000-a0ac-c26f7ba6f0c9.FPKM-UQ.txt.gz	f592d028-d302-4c96-9ef8-732a19762e22	TCGA-27-2524-01A	cd46de45-e2b4-4511-a7ec-8618f432e93f	TCGA-27-2524-01A	cd46de45-e2b4-4511-a7ec-8618f432e93f	TCGA-27-2524-01A-01	81d894ce-f7de-4efa-8512-40ef1330feaf	TCGA-27-2524-01A-01-TS1
						TCGA-27-2524-01A	cd46de45-e2b4-4511-a7ec-8618f432e93f	TCGA-27-2524-01A-01	2a170666-648d-4795-8100-e0308be9c8a9	TCGA-27-2524-01A-01-BS1
TCGA-27-2526	Primary Tumor	0e30bd18-8e8b-4c52-aace-b5587c6df51a.FPKM-UQ.txt.gz	fe7d8f81-f39f-4401-b3e9-cfde245d6b93	TCGA-27-2526-01A	77f1a5be-c900-483b-9e66-69b630778bf0	TCGA-27-2526-01A	77f1a5be-c900-483b-9e66-69b630778bf0	TCGA-27-2526-01A-01	da7fd86e-ad78-4585-88aa-874c2703518b	TCGA-27-2526-01A-01-TS1
						TCGA-27-2526-01A	77f1a5be-c900-483b-9e66-69b630778bf0	TCGA-27-2526-01A-01	0b514286-f57a-43c5-9fd6-01e16c02a771	TCGA-27-2526-01A-01-BS1
TCGA-27-2528	Primary Tumor	e9a0fc7b-94ea-477d-918a-1ef80fefefcd.FPKM-UQ.txt.gz	3190bd1a-a83a-45f6-959a-863bbae58ffe	TCGA-27-2528-01A	f3fdb834-7484-4dce-bad5-eec043358203	TCGA-27-2528-01A	f3fdb834-7484-4dce-bad5-eec043358203	TCGA-27-2528-01A-01	efdce60d-76f9-4df2-b4b0-d8881d080a72	TCGA-27-2528-01A-01-BS1
						TCGA-27-2528-01A	f3fdb834-7484-4dce-bad5-eec043358203	TCGA-27-2528-01A-01	9fa645ed-b736-4b3f-8ef8-641fc1cb620d	TCGA-27-2528-01A-01-TS1
TCGA-41-2571	Primary Tumor	ce3cc39f-d031-4751-a9fc-d9c7b2fb168f.FPKM-UQ.txt.gz	1428c1f2-626c-4017-a651-ea2fa19156ba	TCGA-41-2571-01A	42ae0b05-ff1d-462d-9190-5ac41165e12b	TCGA-41-2571-01A	42ae0b05-ff1d-462d-9190-5ac41165e12b	TCGA-41-2571-01A-01	9fe91aaf-b953-4a28-9592-29cd19667744	TCGA-41-2571-01A-01-BS1
						TCGA-41-2571-01A	42ae0b05-ff1d-462d-9190-5ac41165e12b	TCGA-41-2571-01A-01	dd0c3076-5259-4e86-9815-f33540f2e428	TCGA-41-2571-01A-01-TS1
TCGA-41-2572	Primary Tumor	21a4485e-a6e0-4129-8148-3d092ebbdd90.FPKM-UQ.txt.gz	6da1271f-ae25-4301-84be-6468e9b494f9	TCGA-41-2572-01A	4d05af6b-d3ac-448d-910c-09c6419d0fc7	TCGA-41-2572-01A	4d05af6b-d3ac-448d-910c-09c6419d0fc7	TCGA-41-2572-01A-01	3438bf92-a4df-492b-9603-3e738729b2ae	TCGA-41-2572-01A-01-BS1
						TCGA-41-2572-01A	4d05af6b-d3ac-448d-910c-09c6419d0fc7	TCGA-41-2572-01A-01	67fd82a9-571b-4744-a1a2-44565c43e384	TCGA-41-2572-01A-01-TS1
TCGA-41-3915	Primary Tumor	2fcb9b43-8a11-4730-b57e-4e9fe9013f1c.FPKM-UQ.txt.gz	3fbaa7d3-36ec-4c34-96a7-d85107394ac9	TCGA-41-3915-01A	ebfb845d-403f-43e1-a14c-cfe8910eea14	TCGA-41-3915-01A	ebfb845d-403f-43e1-a14c-cfe8910eea14	TCGA-41-3915-01A-01	dcbb9885-a5d0-4d87-adc7-f79eae87cde5	TCGA-41-3915-01A-01-BS1
						TCGA-41-3915-01A	ebfb845d-403f-43e1-a14c-cfe8910eea14	TCGA-41-3915-01A-01	08d52e6f-a28c-49b4-b323-0dfb1fc0c70d	TCGA-41-3915-01A-01-TS1
TCGA-41-4097	Primary Tumor	681955cd-356d-4e64-924b-b0381e3c12bc.FPKM-UQ.txt.gz	affada32-8c38-4623-924f-c7265b02e75e	TCGA-41-4097-01A	5a175f48-4494-4e21-8701-b13418ec3dc4	TCGA-41-4097-01A	5a175f48-4494-4e21-8701-b13418ec3dc4	TCGA-41-4097-01A-01	6421d131-e10e-4d17-b0bf-7b93759b3d50	TCGA-41-4097-01A-01-TS1
						TCGA-41-4097-01A	5a175f48-4494-4e21-8701-b13418ec3dc4	TCGA-41-4097-01A-01	7f3d2762-7a9b-4e9c-bd95-18cd26a7ba2f	TCGA-41-4097-01A-01-BS1
TCGA-41-5651	Primary Tumor	7cc30f38-a19e-4552-a5ca-64a11575abed.FPKM-UQ.txt.gz	90f74516-fb74-4d3f-9d73-5d2bee2ed381	TCGA-41-5651-01A	23fc7420-deea-4002-9a75-3f492a253207	TCGA-41-5651-01A	23fc7420-deea-4002-9a75-3f492a253207	TCGA-41-5651-01A-01	80e536c5-5e96-489c-8d19-5de73a0815e3	TCGA-41-5651-01A-01-TS1
						TCGA-41-5651-01A	23fc7420-deea-4002-9a75-3f492a253207	TCGA-41-5651-01A-01	c0391e66-6a6e-4571-ba36-364b0ad5c9b0	TCGA-41-5651-01A-01-BS1

## Sheet: Supplementary Table 2
Original Size	Exp. No.	Resized	Extracted Patches	Sample No.	Aug.	Batch Size	Output_Size (Get_Slice)	Optimizer	Epochs	Patience	Stopped Epoch	Learning Rate	Decay	Nestrov	Loss Function	Training Accuracy	Training Loss	Val Acc	Val Loss
18000x15000	1	1024x1024	-	805(*)	Yes	16	256x256	RMSprop	30	25	30	0.001	5e-05	-	sparse	0.6389	1.0868	0.5444	1.2456
	2	1024x1024	-	805	Yes	16	256x256	RMSprop	250	50	132	0.001	5e-05	-	sparse	0.6947	0.9604	0.5952	1.2458
	3	1024x1024	-	805	Yes	16	512x512	RMSprop	30	25	30	0.001	5e-05	-	sparse	0.6625	1.0078	0.5502	1.2572
	4	1024x1024	-	805	Yes	16	512x512	RMSprop	30	25	30	0.001	5e-05	-	sparse	0.6297	1.14	0.5733	1.1655
	5	1024x1024	-	805	Yes	16	512x512	RMSprop	250	50	71	0.001	5e-05	-	sparse	0.7082	0.9104	0.5487	1.2336
	6	1024x1024	-	805	Yes	16	512x512	RMSprop	30	25	30	0.01	5e-05	-	sparse	0.5581	1.2902	0.5062	1.3823
	7	1024x1024	-	805	Yes	16	128x128	RMSprop	30	25	30	0.001	5e-05	-	sparse	0.6266	1.1308	0.6055	1.1514
	8	1024x1024	-	805	Yes	16	64x64	RMSprop	30	25	30	0.001	5e-05	-	sparse	0.6181	1.1714	0.5575	1.3668
	9	1024x1024	-	805	Yes	16	512x512	SGD	30	25	30	0.001	5e-05	TRUE	sparse	0.5454	1.9975	0.5549	1.9458
	10	1024x1024	-	805	Yes	16	256x256	SGD	30	25	30	0.001	5e-05	TRUE	sparse	0.5093	2.0698	0.5229	2.0054
	11	1024x1024	-	805	Yes	16	512x512	Adam	30	25	30	0.001	Beta1,2 = 0.9, 0.99	-	sparse	0.6571	1.0314	0.5163	1.4589
	12	1024x1024	-	805	Yes	16	1024x1024	RMSprop	30	25	30	0.001	5e-05	-	sparse	0.6963	0.9184	0.5751	1.2565
	13	-	30x(256x256)	24150	Yes	16	256x256	RMSprop	30	25	30	0.001	5e-05	-	sparse	0.6583	nan	0.6077	nan
	14	1024x1024	4x(512x512)	3220	Yes	16	512x512	RMSprop	30	25	30	0.001	5e-05	-	sparse	OF*	OF	OF	OF
	15	1024x1024	4x(512x512)	3220	Yes	16	224x224	RMSprop	30	25	30	0.001	5e-05	-	sparse	OF	OF	OF	OF
	16	4096x4096	8x(512x512)	6440	Yes	16	512x512	RMSprop	30	25	29	0.001	5e-05	-	sparse	OF	OF	OF	OF
	17	512x512	-	805	Yes	16	224x224	RMSprop	30	25	25	0.001	5e-05	-	sparse	0.1649	nan	0.1647	nan
	18	2048x2048	-	805	Yes	16	512x512	RMSprop	30	25	30	0.001	5e-05	-	sparse	0.6555	1.0932	0.5632	1.2202
	19	-	10(1024x1024)	8050	Yes	16	512x512	RMSprop	30	25	30	0.001	5e-05	-	sparse	0.791	0.7005	0.5235	1.0597
	20	1024x1024	-	805	Yes	16	512x512	RMSprop	30	25	30	0.001	5e-05	-	sparse	0.6901	0.8679	0.6208	1.0577
	21	1024x1024	-	805	Yes	16	512x512	RMSprop	30	25	30	0.001	5e-05	-	sparse	0.6792	0.8897	0.578	1.1192
	22	1024x1024	4x(512x512)	3220	Yes	16	512x512	RMSprop	30	25	30	0.001	5e-05	-	sparse	O.F	O.F	O.F	O.F
	23	1024x1024	-	805	Yes	16	224x224	RMSprop	30	25	30	0.001	5e-05	-	sparse	0.6843	0.9231	0.6315	1.02
	24	1024x1024	-	805	Yes	16	768x768	RMSprop	30	25	30	0.001	5e-05	-	sparse	OOM	OOM	OOM	OOM
	25	1024x1024	16x(256x256)	12880	Yes	16	128x128	RMSprop	30	25	30	0.001	5e-05	-	sparse	0.6895	1.2032	0.4432	2.2132
	26	1024x1024	16x(256x256)	12880	Yes	16	224x224	RMSprop	250	200	42	0.001	5e-05	-	sparse	OF	OF	OF	OF
	27	1024x1024	16x(256x256)	12880	Yes	16	224x224	RMSprop	250	200	48	0.001	5e-05	-	sparse	OF	OF	OF	OF
	28	1024x1024	16x(256x256)	12880	Yes	16	224x224	RMSprop	250	200	53	0.001	5e-05	-	sparse	OF	OF	OF	OF
	29	1024x1024	16x(256x256)	12880	Yes	16	224x224	RMSprop	55	50	55	0.001	5e-05	-	sparse	0.717	1.1212	0.563	1.5699
	30	1024x1024	16x(256x256)	12880	Yes	16	224x224	RMSprop	250	200	90	0.001	5e-05	-	sparse	OF	OF	OF	OF
	31	1024x1024	4x(512x512)	3148	Yes	16	224x224	RMSprop	55	50	55	0.001	5e-05	-	sparse	0.7106	1.0791	0.5559	1.4742
	32	1024x1024	16x(256x256)	12880	Yes	16	256x256	RMSprop	30	25	30	0.001	5e-05	-	sparse	0.7238	1.0124	0.5214	1.551
	33	1024x1024	-	805	Yes	16	512x512	RMSprop	30	25	30	0.001	5e-05	-	sparse	0.6713	1.062	0.5618	1.446
	34	1024x1024	-	805	Yes	16	512x512	RMSprop	30	25	30	0.001	5e-05	-	sparse	0.6621	1.1031	0.492	1.8036
	35	1024x1024	-	805	Yes	16	512x512	RMSprop	30	25	30	0.001	5e-05	-	sparse	0.6541	1.106	0.5522	1.4819
	36	1024x1024	-	805	Yes	16	512x512	RMSprop	150	100	150	0.001	5e-05	-	sparse	0.735	0.8874	0.6089	1.3092
	37	1024x1024	-	805	Yes	16	512x512	RMSprop	250	200	250	0.001	5e-05	-	sparse	0.7497	0.8506	0.6079	1.3301
	38	480x360	-	787	Yes	16	224x224	RMSprop	55	50	55	0.0001	5e-05	-	sparse	0.6847	1.0418	0.547	1.4789
	39	480x360	-	787	Yes	16	224x224	RMSprop	55	50	55	0.001	5e-05	-	sparse	0.74.08	0.0705	0.6123	1.0506
	40	480x360	-	787	Yes	16	224x224	RMSprop	150	100	150	0.001	5e-05	-	sparse	0.7565	0.8533	0.6305	1.3085
	41	512x512	787- 4x(256x256)	3148	Yes	16	224x224	RMSprop	55	50		0.001	5e-05	-	sparse	0.7513	0.8726	0.581	1.5174
	42	512x512	787- 4x(256x256)	3148	Yes	16	224x224	RMSprop	55	50	55	0.0001	5e-05	-	sparse	0.7122	1.0033	0.603	1.385
	43	1024x1024	787 - 4x(512x512)	3148	Yes	16	224x224	RMSprop	55	50	55	0.001	5e-05	-	sparse	0.7106	1.0791	0.5559	1.4742
	44	1024x1024	787 - 4x(512x512)	3148	Yes	16	448x448	RMSprop	55	50	55	0.001	5e-05	-	sparse	0.7135	1.1006	0.5996	1.4299
	45	1024x1024	787 - 4x(512x512)	3148	Yes	16	224x224	RMSprop	150	100	123	0.001	5e-05	-	sparse	0.6715	1.758	0.5172	2.0924
	46	1024x1024	787 - 4x(512x512)	3148	Yes	16	224x224	RMSprop	55	50	55	0.0001	5e-05	-	sparse	0.7005	1.038	0.5949	1.3588
	47	1024x1024	787 - 4x(512x512)	3148	Yes	16	224x224	RMSprop	55	50	55	0.001	5e-05	-	sparse	0.7025	1.2009	0.6504	1.7154
	48	2048x2048	787 - 64x(256x256)	50368	Yes	16	224x224	RMSprop	55	50	19	0.001	5e-05	-	sparse	OF	OF	OF	OF
	49	4096x4096	787 - 128x(256x256)	100736	Yes	16	224x224	RMSprop	55	50	25	0.001	5e-05	-	sparse	OF	OF	OF	OF
	*OF = Overfitted

## Sheet: Supplementary Table 3
Non normalized data	Brain Tumour Regions										Normalized data	Brain Tumour Regions
patient_id	LE	IT	CT	Ctne	CTpnz	Ctpan	CTmvp	Survival (days)			patient_id	LE	IT	CT	Ctne	CTpnz	Ctpan	CTmvp	Survival (days)
TCGA-02-0001	35390	28033	615599	938453	5903	701	52109	358			TCGA-12-0657	0.0794724	0.00598734	0.283387	0.31128	0.248045	0.00631704	0.00107039	0
TCGA-02-0003	9	0	1513376	22887	15369	15593	237552	144			TCGA-19-2624	4.04864e-05	0	2.53819e-05	0.257324	0.00407287	0	0	0.00169205
TCGA-02-0004	2218	56	556634	54583	13509	6448	148956	345			TCGA-41-4097	5.06081e-06	0	0.0237348	0.0406755	0.0611158	0.0203868	0.102818	0.00253807
TCGA-02-0006	13282	67142	1163747	365569	22032	12510	127543	558			TCGA-06-0201	0.000399804	0.000262118	0.0644787	0.365848	0.130251	0.000417034	0.000326499	0.00761421
TCGA-02-0007	999	98	677896	95606	69063	5677	3619	705			TCGA-06-0213	0.00069333	0.00245564	0.534503	0.324236	0.0936156	0.0358649	0.0664949	0.0109983
TCGA-02-0009	830	0	1483581	58505	20761	6558	219753	322			TCGA-19-0962	0	0	2.17559e-05	0.440701	0.00457411	0	0	0.0143824
TCGA-02-0010	223988	163104	1601589	753291	28193	991	6094	1077			TCGA-02-0439	5.06081e-05	1.83943e-05	0.855476	0.0203998	0.146084	0.0292676	0.00918721	0.0143824
TCGA-02-0011	0	0	884844	3274	24607	0	731	630			TCGA-06-0219	0.028462	0.156728	0.090351	0.520005	0.0176642	0.00946873	0.0148017	0.0160745
TCGA-02-0015	6696	228	1295433	556252	86073	2437	2877	627			TCGA-08-0392	0.000652844	0	0.0234843	0.441232	0.0810116	0.000300812	2.52721e-05	0.0160745
TCGA-02-0023	7691	45000	273281	268072	12339	2705	6605	612			TCGA-41-2571	1.2652e-05	0	0.00611461	0.0311914	0.022533	0.00334311	0.00379774	0.0194585
TCGA-02-0026	0	0	2047834	5864	14854	1683	2040	748			TCGA-14-1455	0.00166501	0.00344893	0.0290547	0.0242357	0.0333336	0.021467	0.00775119	0.0211506
TCGA-02-0027	4740	32	1561830	363926	142857	17	970	370			TCGA-06-0750	0.211537	0.0313714	0.0395691	0.325787	0.017503	0.0160797	0.15943	0.0211506
TCGA-02-0033	7794	701	1390674	448656	25449	1347	10433	86			TCGA-14-1794	0.000458003	0.000478251	0.145242	0.237294	0.161834	0.0379911	0.0374569	0.0228426
TCGA-02-0034	217	635	1644037	376327	21422	380	1311	430			TCGA-41-3392	1.51824e-05	0	0.18812	0.00241237	0.0220091	0.0688995	0.0239722	0.0228426
TCGA-02-0037	152727	88764	1779818	13751	24386	108	25823	110			TCGA-19-2621	0	0	0	0.213413	0	0	0	0.0253807
TCGA-02-0038	2	0	1003017	1512	11468	42	859	326			TCGA-14-1396	0.000478246	0.000110366	0.119161	0.0759747	0.163628	0.0130169	0.0128639	0.0262267
TCGA-02-0047	3	0	716778	58052	218655	22	0	448			TCGA-14-1453	0.00575667	0.000469054	0.276325	0.0592974	0.172945	0.0997395	0.00741776	0.0270728
TCGA-02-0048	25326	28	785287	26383	34464	13	0	98			TCGA-08-0352	0.00194082	0.00326498	0.0528502	0.0602734	0.0682011	0.0157379	0.0108637	0.0304569
TCGA-02-0052	3213	9	262061	429412	127219	3	602	383			TCGA-14-0813	0.00358305	0.0117815	0.416742	0.244674	0.173998	0.0338139	0.0216838	0.0321489
TCGA-02-0054	31610	37	1742820	369830	397017	2	1199	199			TCGA-06-6391	5.06081e-06	0	0.145449	0.0200313	0.124063	0.00121692	0.0028268	0.035533
TCGA-02-0058	8711	5	907628	95045	11057	0	22	254			TCGA-28-1755	0.000159415	4.59857e-06	0.161725	0.00750372	0.0422879	0.0060846	0.000691721	0.037225
TCGA-02-0068	0	0	690745	15870	96971	216	176	804			TCGA-81-5910	2.5304e-06	0	0.138915	0.0405877	0.143077	0.00604358	0.000158154	0.0389171
TCGA-02-0071	307	0	976073	14343	35636	0	617	167			TCGA-08-0345	0.781383	0.148433	0.32446	0.115827	0.0677654	0.0017365	0.0145005	0.0423012
TCGA-02-0074	528	0	1380874	308835	156566	0	21	310			TCGA-19-5955	0.00192058	0.0519316	0.139839	0.0859988	0.0634079	0.00248853	0.00569152	0.0431472
TCGA-02-0075	0	0	982733	750	7944	118	1568	634			TCGA-14-1795	0.0297575	0.0265613	0.442014	0.654511	0.345345	0.114254	0.0301263	0.0482234
TCGA-02-0079	0	0	971831	3082	19850	0	0	829			TCGA-14-0867	0.000673087	0.00200498	0.162528	0.33662	0.256722	0.0408147	0.00491868	0.0499154
TCGA-02-0086	176186	408	454461	394232	19219	0	151	268			TCGA-06-0649	0.000301118	8.27742e-05	0.0938447	0.0272792	0.105872	0.0199219	0.0328916	0.0516074
TCGA-02-0099	0	0	1047662	60	413	19	4	106			TCGA-14-0787	6.83209e-05	0.000556427	0.412332	0.153454	0.165444	0.00306281	0.00175926	0.0549915
TCGA-02-0115	1	0	40024	812403	159603	0	0	476			TCGA-06-0145	0	0	0.328036	0.0475575	0.0461492	0.229259	0.0469131	0.0575296
TCGA-02-0258	45	0	1736865	7761	23264	41588	19612	503			TCGA-06-0747	0.000149294	0	0.383158	0.0146146	0.0824952	0.128296	0.00719643	0.0668359
TCGA-02-0266	1	0	1485965	17961	53473	18061	63514	539			TCGA-08-0385	0.000204963	0.000133358	0.375289	0.177617	0.282917	0.000888761	0.000425141	0.0668359
TCGA-02-0269	0	0	867755	9729	23374	576	3195	327			TCGA-06-0749	0.10568	0.0969746	0.384836	0.213501	0.101094	0.00453268	0.0370289	0.0668359
TCGA-02-0281	59	0	2574799	29954	60872	20334	229667	121			TCGA-06-5418	2.5304e-06	0	0.129046	0.0231072	0.190392	0.000355505	0.000517262	0.0676819
TCGA-02-0285	1	0	787251	13207	25630	5690	4712	422			TCGA-02-0033	0.019722	0.0032236	0.420213	0.302792	0.0641005	0.00920893	0.00425264	0.07022
TCGA-02-0289	13	0	2617778	33707	53201	9284	19301	432			TCGA-27-2526	0.0012399	0.000574821	0.0971407	0.0463115	0.0733697	0.00365076	0.000584926	0.071066
TCGA-02-0317	5	0	1828288	3727	7646	5083	229222	372			TCGA-06-0157	0.00375259	0.0118229	0.0725326	0.0265779	0.00413584	0.0584395	1	0.0795262
TCGA-02-0321	7	0	1786919	13315	71056	2968	13984	301			TCGA-06-0174	0.000134111	1.83943e-05	0.445111	0.103251	0.188173	0.100751	0.161579	0.0803723
TCGA-02-0325	3509	22	1625850	53787	102621	14032	131209	323			TCGA-02-0048	0.064085	0.00012876	0.237286	0.0177674	0.0868074	8.88761e-05	0	0.0803723
TCGA-02-0326	0	0	364723	18158	78589	9	3	223			TCGA-19-1789	0	0	0.00176253	0.21119	0.00775534	0	1.99731e-05	0.0812183
TCGA-02-0330	3	0	1834562	10597	77597	4485	11000	484			TCGA-06-0169	5.06081e-05	0	0.125663	0.00576295	0.0146341	0.0962255	0.120114	0.0820643
TCGA-02-0332	8	0	660904	11013	19982	6706	13010	782			TCGA-08-0359	0.00476475	0.00394097	0.245627	0.0941384	0.0205155	0.000177752	0.000455305	0.0846024
TCGA-02-0333	79	0	1740329	12971	30623	30751	57617	133			TCGA-02-0099	0	0	0.316567	0	0.00104026	0.000129896	1.63046e-06	0.0871404
TCGA-02-0337	34	20	1309436	75273	183799	2355	7576	764			TCGA-06-5410	5.06081e-06	0	0.0417209	0.0506914	0.0383031	0.00486768	0.0042934	0.0888325
TCGA-02-0338	20	0	2007769	6961	12008	15348	28965	322			TCGA-02-0037	0.386461	0.408187	0.537799	0.00924111	0.0614231	0.000738356	0.0105258	0.0905245
TCGA-02-0339	4958	1027	1662290	76473	71043	2046	54437	377			TCGA-19-1392	0	0	0.0263443	0.264802	0.125846	0	1.7935e-05	0.0913706
TCGA-02-0422	204246	7	1055702	674792	12051	0	1188	441			TCGA-12-0692	0.000926127	8.73728e-05	0.980959	0.10631	0.478889	0.0130101	0.00897444	0.0913706
TCGA-02-0430	0	0	789796	2291	57101	5	50	321			TCGA-19-1788	0	0	0	0.242139	0	0	0	0.0922166
TCGA-02-0439	20	4	2831152	30283	57998	4281	22539	20			TCGA-14-1401	0.0726302	0.000303505	0.0686353	0.684793	0.124254	0.00456003	0.0118184	0.0939086
TCGA-02-0440	19	0	1695325	8589	40815	6989	91103	345			TCGA-06-5856	1.01216e-05	0	0.13657	0.0345656	0.151674	0.00174334	0.00103371	0.0939086
TCGA-02-0446	24645	2	1781977	53153	163174	13	37	282			TCGA-19-A6J4	0.00128038	0	0.136262	0.154755	0.44648	0.000191426	0.000231932	0.0998308
TCGA-02-0451	37830	2073	2044229	169498	38251	7354	620435	493			TCGA-12-1098	0	0	0.38415	0.0164499	0.276205	0.00231078	0.000103126	0.0998308
TCGA-06-0122	0	0	2583874	69056	219721	1792	14680	187			TCGA-02-0281	0.000149294	0	0.778015	0.0201778	0.153323	0.139016	0.0936155	0.0998308
TCGA-06-0124	375	106	2759505	77265	16521	11400	796477	620			TCGA-06-0127	0.000118929	9.19714e-06	0.531165	0.0161643	0.0410108	0.0139946	0.0152676	0.0998308
TCGA-06-0126	128	60	772871	624160	19969	252	10909	211			TCGA-06-1087	0.000473185	0	0.100472	0.195222	0.244801	0.0097627	0.0136404	0.101523
TCGA-06-0127	47	2	1757864	24008	16282	2047	37456	121			TCGA-19-2625	0	0	0	0.345222	0.00215356	0	1.46741e-05	0.102369
TCGA-06-0128	10	4	1332418	155410	58061	11408	78210	691			TCGA-12-1099	0.125447	2.75914e-05	0.360881	0.14476	0.42782	4.78564e-05	0.000364407	0.104061
TCGA-06-0129	0	0	724267	97323	72967	4345	54863	1024			TCGA-08-0246	0.000964083	0.000404674	0.407931	0.204776	0.219628	0.0169822	0.0011829	0.104907
TCGA-06-0130	1	0	654692	49339	17138	6274	85411	394			TCGA-08-0510	0.0125963	0.00114504	0.0685836	0.288107	0.118015	0	7.05172e-05	0.107445
TCGA-06-0133	20	0	892413	42445	29989	25039	360960	435			TCGA-02-0333	0.000199902	0	0.525867	0.00871463	0.0771327	0.210233	0.0234855	0.109983
TCGA-06-0137	46669	54576	865920	353807	11025	6513	397657	812			TCGA-08-0373	0	0	0.00293251	0.113446	0.0167675	0	0	0.110829
TCGA-06-0138	3	0	1694945	23547	24618	7412	199112	737			TCGA-41-3393	2.5304e-06	0	0.0847032	0.00627796	0.0733848	0.0167155	0.0224155	0.111675
TCGA-06-0139	580	251	777088	426968	59899	21532	393913	362			TCGA-06-0173	0.000417516	5.05842e-05	0.321464	0.126748	0.115141	0.133451	0.13299	0.112521
TCGA-06-0141	143	81	758474	103484	13953	14509	642928	313			TCGA-06-5412	1.01216e-05	0	0.121085	0.0588033	0.0570379	0.00386953	0.0165997	0.114213
TCGA-06-0143	100	3	898578	440032	94937	12155	332749	357			TCGA-02-0003	2.27736e-05	0	0.45729	0.0154077	0.0387112	0.106603	0.0968295	0.119289
TCGA-06-0145	0	0	1085619	70518	18322	33534	115092	71			TCGA-19-5953	1.51824e-05	5.05842e-05	0.100576	0.284848	0.123237	0.00836119	0.00785432	0.119289
TCGA-06-0147	3427	64810	236440	602871	8975	260	2182	541			TCGA-08-0521	0.00375259	0.00401915	0.172758	0.0334566	0.0649997	0.0621449	0.00796722	0.120981
TCGA-06-0148	8	0	1208240	117453	31398	18460	147582	307			TCGA-19-2620	2.02432e-05	0	0.0257602	0.268648	0.0158583	8.88761e-05	0.00661191	0.122673
TCGA-06-0152	12543	1409	2056424	578986	32338	981	271872	375			TCGA-27-1830	0.165157	0.129358	0.269476	0.590326	0.175151	0.00974219	0.00727265	0.12775
TCGA-06-0154	392	2936	1497425	105663	32202	26186	225954	424			TCGA-19-1790	0	0	0	0.0970252	0	0	0	0.12775
TCGA-06-0156	337	3169	1661527	56442	41062	22726	411766	178			TCGA-06-6388	0	0.00012876	0.173722	0.139709	0.164451	0.00290557	0.00264215	0.13198
TCGA-06-0157	1483	2571	240043	39436	1642	8548	2453301	97			TCGA-14-0817	0.00951431	0.0202061	0.170666	1	0.10956	0.115142	0.00596054	0.13621
TCGA-06-0158	0	0	269591	36961	16973	661	6261	329			TCGA-06-6390	0.00599452	0.000735771	0.0390884	0.279523	0.208316	1.36733e-05	0.000706395	0.13621
TCGA-06-0166	2	100	2581279	56881	59792	6712	64580	178			TCGA-02-0071	0.000776834	0	0.294935	0.0096407	0.0897594	0	0.000251498	0.138748
TCGA-06-0168	23	0	1377045	63020	16166	56394	1061407	598			TCGA-06-0197	0.00984833	0.000487448	0.34052	0.449525	0.312853	0.00159977	0.00344515	0.14044
TCGA-06-0169	20	0	415874	8598	5810	14075	294677	100			TCGA-06-0645	2.5304e-06	0	0.152603	0.0268607	0.221159	0.0189853	0.00528227	0.145516
TCGA-06-0171	20619	19876	1439264	285283	55301	27787	26951	399			TCGA-06-0646	0	0	0.62728	0.333422	0.614943	0.20127	0.136335	0.145516
TCGA-06-0173	165	11	1063867	187841	45713	19520	326265	136			TCGA-12-1089	0.00500008	0	0.315555	0.169707	0.28968	0.00765702	0.00247626	0.147208
TCGA-06-0174	53	4	1473072	153029	74708	14737	396402	98			TCGA-06-0156	0.000852746	0.0145729	0.502056	0.0380566	0.103426	0.155369	0.167842	0.148054
TCGA-06-0187	60	16	1825391	24870	20940	21544	725136	828			TCGA-06-0166	5.06081e-06	0.000459857	0.779973	0.0383529	0.150603	0.0458874	0.0263237	0.148054
TCGA-06-0189	34	0	399624	528637	82209	16577	499050	469			TCGA-14-1827	0.231757	0.082112	0.167116	0.29736	0.0996381	0.0242495	0.0388407	0.1489
TCGA-06-0190	1	0	575873	53014	36341	9081	12102	317			TCGA-OX-A56R	0.00568835	0.00227629	0.206204	0.168531	0.150671	0.0358923	0.0863685	0.149746
TCGA-06-0192	937	0	1404939	293074	91978	26558	157117	1185			TCGA-06-0122	0	0	0.780757	0.0465707	0.55343	0.0122512	0.00598377	0.155668
TCGA-06-0195	395194	217459	681328	713934	29039	146271	210451	225			TCGA-14-0783	0.0246385	0.00136577	0.454507	0.358855	0.268553	0.0548981	0.00839848	0.15736
TCGA-06-0197	3892	106	1126933	666046	124208	234	8452	169			TCGA-RR-A6KA	2.5304e-06	0	0.146986	0.0968842	0.107109	0.0432485	0.0321257	0.159052
TCGA-06-0201	158	57	213389	542075	51712	61	801	12			TCGA-02-0054	0.079986	0.000170147	0.52662	0.249586	1	1.36733e-05	0.000488729	0.165821
TCGA-06-0206	19810	4620	1914154	176901	51893	11163	113096	233			TCGA-19-5947	0.000204963	0.000252921	0.0260693	0.819147	0.0651282	0.000492237	0.00108425	0.168359
TCGA-06-0208	14	18	2470745	43253	22631	4517	425346	256			TCGA-14-1458	0.00841612	0	0.601767	0.116726	0.509293	0.0298624	0.0191452	0.169205
TCGA-06-0209	44396	21223	1280494	652969	19984	3174	64499	232			TCGA-12-1602	0.0275789	2.75914e-05	0.592801	0.115375	0.448507	0.00239966	0.00104023	0.171743
TCGA-06-0210	7303	166	1715076	480513	168779	6695	11537	225			TCGA-06-1086	2.02432e-05	0	0.235391	0.00674707	0.0546475	0.0188759	0.00144621	0.173435
TCGA-06-0211	103	321	1335650	36330	24559	5243	152224	360			TCGA-06-0126	0.000323892	0.000275914	0.233535	0.421253	0.0502976	0.00172283	0.00444666	0.175973
TCGA-06-0213	274	534	1768911	480426	37167	5246	163132	16			TCGA-19-2631	0.000422577	9.19714e-06	0.0298917	0.273478	0.100641	0	1.14132e-05	0.177665
TCGA-06-0214	49	835	2382947	111145	19457	28211	359771	457			TCGA-14-1452	0.00106783	0.000832341	0.5557	0.474602	0.437019	0.0326859	0.0211332	0.180203
TCGA-06-0216	658	1647	1353675	76026	21735	78695	763726	735			TCGA-08-0524	0	0	0.266378	0.0472153	0.329873	0.00175701	0.000548649	0.184433
TCGA-06-0219	11248	34082	299012	770464	7013	1385	36313	22			TCGA-02-0326	0	0	0.110207	0.0122157	0.197949	6.15296e-05	1.22284e-06	0.186125
TCGA-06-0221	94	1065	2273765	198818	78014	19686	106177	603			TCGA-06-0210	0.0184795	0.000763362	0.518236	0.324295	0.425118	0.0457712	0.00470264	0.187817
TCGA-06-0237	0	0	866377	278754	66421	8708	119238	415			TCGA-06-0195	1	1	0.205874	0.481849	0.073143	1	0.0857828	0.187817
TCGA-06-0238	0	0	236091	3169	16712	755	2501	405			TCGA-08-0531	0.140415	0.501934	0.0301298	0.103705	0.0218756	0.000827232	0.000842946	0.192047
TCGA-06-0644	0	0	239926	50734	33237	8270	248232	384			TCGA-12-1090	0.294385	0.010779	0.341512	0.328912	0.2119	4.78564e-05	0.000160192	0.192893
TCGA-06-0645	1	0	505033	39855	87804	2777	12959	175			TCGA-27-2524	0.00524552	0.00880626	0.0888707	0.212227	0.174799	0.00185273	0.00174418	0.192893
TCGA-06-0646	0	0	2075949	494035	244143	29440	334471	175			TCGA-12-0654	0.0383736	1.83943e-05	0.304052	0.523936	0.258969	0.0146782	0.0105825	0.192893
TCGA-06-0648	1746	6496	915519	289767	52859	3322	8296	298			TCGA-14-1825	4.80777e-05	3.219e-05	0.346912	0.0630523	0.31581	0.0695832	0.038736	0.193739
TCGA-06-0649	119	18	310574	40475	42033	2914	80693	64			TCGA-12-0775	0	0	0.570369	0.0150479	0.154689	0.000273465	0.000315901	0.193739
TCGA-06-0686	1920	0	688345	237292	168600	136	2765	432			TCGA-06-0209	0.11234	0.0975954	0.386921	0.440699	0.0503354	0.0216994	0.0262907	0.193739
TCGA-06-0743	1	0	1039607	132300	81620	10832	148992	803			TCGA-06-0206	0.0501273	0.0212454	0.578391	0.119364	0.130707	0.0763172	0.0460995	0.194585
TCGA-06-0745	209	0	985626	40588	61097	6228	127923	239			TCGA-08-0511	0.00459774	0.00106227	0.195247	0.369896	0.282817	0.00887394	0.00171198	0.196277
TCGA-06-0747	59	0	1268043	21712	32752	18766	17655	82			TCGA-06-0745	0.000528854	0	0.297822	0.0273555	0.15389	0.0425785	0.0521432	0.199662
TCGA-06-0749	41764	21088	1273595	316369	40136	663	90843	82			TCGA-19-5951	0	0	0.127134	0.170694	0.0142538	0.000266628	0.000388049	0.203892
TCGA-06-0750	83598	6822	130952	482724	6949	2352	391130	28			TCGA-02-0058	0.0220423	2.29928e-05	0.274254	0.0641127	0.0278502	0	8.96751e-06	0.212352
TCGA-06-0881	70	2	459314	626217	252628	3473	95721	504			TCGA-06-5411	0	0	0.0581212	0.0187266	0.138828	0.00151773	0.000360331	0.212352
TCGA-06-0882	0	0	227256	33361	58313	20	777	632			TCGA-08-0353	0.00105771	0.000174746	0.195483	0.434491	0.289323	0.0045737	0.000594301	0.214044
TCGA-06-1084	330	102	343005	63178	62831	2358	34807	728			TCGA-06-0208	3.54256e-05	8.27742e-05	0.746573	0.0291543	0.0570026	0.030881	0.173377	0.214044
TCGA-06-1086	8	0	779014	10056	21696	2761	3548	208			TCGA-08-0346	0.000354256	0	0.154712	0.031217	0.144145	0.0257741	0.00234663	0.214044
TCGA-06-1087	187	0	332508	289288	97190	1428	33464	123			TCGA-02-0086	0.445822	0.00187622	0.137322	0.266057	0.0484085	0	6.15497e-05	0.224196
TCGA-06-1800	58	0	758038	98968	109165	2019	13210	815			TCGA-26-5135	0	0	0.114725	0.0316841	0.0375223	0.0125726	0.00182815	0.225888
TCGA-06-1801	12719	5193	628096	688108	159428	0	1054	360			TCGA-12-0828	0	0	0.834502	0.00815777	0.153845	0.00538726	0.0128643	0.22758
TCGA-06-1802	0	0	18736	77301	6378	0	143	466			TCGA-19-1386	0.00176369	8.27742e-05	0.00192298	0.153538	0.0155963	0	0.000264542	0.230964
TCGA-06-5408	4	0	1016653	19283	35747	17866	438748	357			TCGA-12-1096	1.01216e-05	0	0.784826	0.0275931	0.222048	0.0192246	0.00767497	0.23181
TCGA-06-5410	2	0	138073	75161	15207	712	10533	108			TCGA-02-0446	0.0623618	9.19714e-06	0.538451	0.0358366	0.411	8.88761e-05	1.50817e-05	0.236041
TCGA-06-5411	0	0	192349	27804	55117	222	884	254			TCGA-26-1799	0.000197371	0	0.213606	0.0437675	0.244221	0.000321321	0.000462642	0.238579
TCGA-06-5412	4	0	400723	87179	22645	566	40724	138			TCGA-41-2575	2.5304e-06	0.000712778	0.173987	0.00493138	0.0435246	0.0143706	0.0135259	0.242809
TCGA-06-5418	1	0	427072	34294	75589	52	1269	83			TCGA-12-0776	7.33817e-05	0	0.152675	0.0213299	0.214024	0.00640592	0.00199731	0.247885
TCGA-06-5856	4	0	451971	51270	60217	255	2536	114			TCGA-06-0648	0.00441808	0.0298723	0.276638	0.195546	0.13314	0.0227113	0.00338157	0.249577
TCGA-06-6388	0	28	574925	207043	65290	425	6482	159			TCGA-08-0349	0.000478246	0.000630004	0.0596927	0.589216	0.106885	0.00140151	0.000524192	0.249577
TCGA-06-6390	2369	160	129361	414183	82705	2	1733	164			TCGA-27-1832	0.0134035	0.0586777	0.589633	0.207285	0.159079	0.0520336	0.0204671	0.251269
TCGA-06-6391	2	0	481355	29737	49255	178	6935	45			TCGA-02-0321	1.77128e-05	0	0.539945	0.00894682	0.178975	0.0202911	0.00570008	0.252115
TCGA-08-0244	441	142	527051	185710	9537	9	248	690			TCGA-06-0148	2.02432e-05	0	0.365088	0.0792376	0.0790848	0.126204	0.0601565	0.257191
TCGA-08-0245	16330	10049	799009	258116	112977	4288	36797	1151			TCGA-02-0074	0.00133605	0	0.417252	0.208416	0.394356	0	8.5599e-06	0.259729
TCGA-08-0246	381	88	1350027	303442	87196	2484	2902	127			TCGA-06-0141	0.000361848	0.000372484	0.229184	0.0698088	0.0351446	0.0991926	0.262066	0.262267
TCGA-08-0345	308798	32278	1073785	171662	26904	254	35574	53			TCGA-06-0190	2.5304e-06	0	0.174009	0.0357427	0.0915351	0.0620834	0.00493295	0.265651
TCGA-08-0346	140	0	512011	46309	57228	3770	5757	256			TCGA-12-0620	0.00787461	0	0.252552	0.15624	0.441021	0.00254322	0.000491583	0.266497
TCGA-08-0347	69	0	504337	5766	2748	1733	505946	782			TCGA-02-0430	0	0	0.238649	0.00150587	0.143825	3.41831e-05	2.03807e-05	0.269036
TCGA-08-0348	65	141	729316	99876	20772	73	3542	370			TCGA-02-0009	0.00210023	0	0.448287	0.039449	0.0522925	0.0448346	0.0895744	0.269882
TCGA-08-0349	189	137	197550	873003	42435	205	1286	298			TCGA-02-0338	5.06081e-05	0	0.606678	0.00465802	0.0302456	0.104929	0.0118065	0.269882
TCGA-08-0350	8457	8777	956632	941641	58061	7841	381624	889			TCGA-02-0325	0.00887918	0.000101168	0.491275	0.0362645	0.25848	0.0959315	0.0534826	0.270728
TCGA-08-0352	767	710	174905	89357	27077	2302	26652	39			TCGA-12-0821	3.03648e-05	0	0.648988	0.022987	0.311478	0.0289736	0.016479	0.270728
TCGA-08-0353	418	38	646942	643772	114866	669	1458	256			TCGA-02-0038	5.06081e-06	0	0.303077	0.000980067	0.0288854	0.000287138	0.00035014	0.273266
TCGA-08-0354	835	1164	148468	58705	17278	9	233	546			TCGA-08-0520	0.00683715	0.00259359	0.282937	0.179204	0.222537	0.0275926	0.00416989	0.274112
TCGA-08-0355	689	638	692289	326899	34135	2656	23100	747			TCGA-02-0269	0	0	0.262205	0.00652635	0.0588741	0.0039379	0.00130233	0.274112
TCGA-08-0356	13322	1029	240893	1127137	142310	1222	7112	946			TCGA-19-1385	0	0	0	0.0923308	5.03757e-06	0	0	0.274112
TCGA-08-0357	21	0	567019	164286	108795	181	563	1143			TCGA-06-0158	0	0	0.081461	0.0249073	0.0427513	0.00451901	0.00255207	0.275804
TCGA-08-0358	1073	0	732810	70782	50890	156	560	678			TCGA-12-3650	3.28952e-05	0	0.432698	0.00258044	0.106262	0.0604153	0.00538458	0.279188
TCGA-08-0359	1883	857	812890	139529	8145	26	1117	103			TCGA-08-0514	0.00722936	0.0158421	0.388465	0.33963	0.0920087	0.00190742	0.00247463	0.282572
TCGA-08-0360	0	0	0	574907	96	0	0	468			TCGA-14-0789	0.00320855	0.0103514	0.589412	0.266739	0.310362	0.110746	0.0129483	0.286802
TCGA-08-0373	0	0	9705	168134	6657	0	0	134			TCGA-02-0004	0.00561243	0.00025752	0.168195	0.0368018	0.0340263	0.0440826	0.0607166	0.28934
TCGA-08-0375	86412	16260	717152	178265	39197	2290	719078	372			TCGA-02-0440	4.80777e-05	0	0.512268	0.00575688	0.102804	0.0477812	0.0371349	0.28934
TCGA-08-0380	161	263	291690	575091	5383	0	11	454			TCGA-27-1838	1.2652e-05	4.59857e-05	0.131172	0.0230937	0.0844347	0.0531616	0.00348999	0.29357
TCGA-08-0385	81	29	1241998	263205	112323	130	1043	82			TCGA-06-5408	1.01216e-05	0	0.307197	0.0129751	0.090039	0.122143	0.17884	0.299492
TCGA-08-0386	64	0	162431	167127	26021	9	76	548			TCGA-06-0143	0.00025304	1.37957e-05	0.271519	0.296971	0.239126	0.0830992	0.135633	0.299492
TCGA-08-0389	137087	1015	637832	847798	37418	3	881	467			TCGA-02-0001	0.089551	0.128912	0.186013	0.633394	0.0148684	0.00479247	0.0212404	0.300338
TCGA-08-0390	3792	3048	1270269	131312	16664	16095	388137	425			TCGA-06-0211	0.000260631	0.00147614	0.403587	0.0244814	0.0618588	0.0358444	0.0620486	0.30203
TCGA-08-0392	258	0	77720	653760	32163	44	62	22			TCGA-06-1801	0.0321842	0.0238804	0.189789	0.464417	0.401565	0	0.000429625	0.30203
TCGA-08-0509	46	0	0	449690	25	0	0	382			TCGA-41-3915	2.5304e-06	0	0.0815375	0.00551119	0.0190924	0.197483	0.0947711	0.30203
TCGA-08-0510	4978	249	226974	426900	46854	0	173	130			TCGA-06-0139	0.00146763	0.00115424	0.234809	0.288153	0.150873	0.147206	0.160564	0.303723
TCGA-08-0511	1817	231	646159	548073	112283	1298	4200	235			TCGA-19-5954	4.80777e-05	0	0.120539	0.107766	0.142523	0.00136049	0.000763461	0.308799
TCGA-08-0514	2857	3445	1285606	503233	36529	279	6071	337			TCGA-12-0691	8.60337e-05	0	0.932444	0.0278738	0.395008	0.00229711	8.5599e-06	0.309645
TCGA-08-0516	134	9	481458	190876	35255	305	996	596			TCGA-08-0348	0.000164476	0.000648398	0.220374	0.0673735	0.0523202	0.000499074	0.00144377	0.310491
TCGA-08-0518	4217	886	2067099	218758	63812	4849	32705	588			TCGA-02-0027	0.0119941	0.000147154	0.471931	0.245601	0.359826	0.000116223	0.000395386	0.310491
TCGA-08-0520	2702	564	936365	265556	88351	4036	10230	327			TCGA-12-1094	0	0	0.158391	0.0821967	0.259178	0.00230394	0.000619166	0.312183
TCGA-08-0521	1483	874	571733	49627	25806	9090	19546	146			TCGA-02-0317	1.2652e-05	0	0.552445	0.00247514	0.0192586	0.0347506	0.0934341	0.312183
TCGA-08-0522	0	0	651173	37481	86016	999	470	635			TCGA-08-0375	0.218657	0.0747727	0.216698	0.120284	0.0987288	0.0156559	0.293106	0.312183
TCGA-08-0524	0	0	881564	70011	130965	257	1346	221			TCGA-06-0152	0.0317388	0.00647938	0.62138	0.390762	0.0814524	0.00670673	0.110819	0.314721
TCGA-08-0525	2	1	1130793	388429	138402	436	2049	486			TCGA-02-0339	0.0125457	0.00472273	0.502286	0.051577	0.178942	0.0139877	0.0221893	0.316413
TCGA-08-0529	0	0	592268	22742	27533	3075	1597	560			TCGA-14-1459	0.00514684	0.000285111	0.596695	0.0926824	0.397263	0.096328	0.0613007	0.317259
TCGA-08-0531	55491	109150	99713	153702	8685	121	2068	230			TCGA-08-0509	0.000116399	0	0	0.30349	6.29696e-05	0	0	0.320643
TCGA-12-0615	72234	558	1453915	156444	72917	0	170	467			TCGA-02-0052	0.00813018	4.13871e-05	0.0791857	0.289803	0.320437	2.05099e-05	0.000245384	0.321489
TCGA-12-0616	3736	13	1893906	220424	175786	57	783	448			TCGA-06-0644	0	0	0.0724973	0.0342038	0.0837168	0.0565389	0.101183	0.322335
TCGA-12-0618	0	0	1776554	14592	58564	194	1265	395			TCGA-19-1787	0	0	3.08208e-05	0.293059	1.00751e-05	0	0	0.323181
TCGA-12-0619	9316	0	2163627	125033	209933	492	5442	1062			TCGA-12-3651	4.80777e-05	0	0.936507	0.0154907	0.237196	0.0140424	0.00881058	0.324027
TCGA-12-0620	3112	0	835809	231535	175093	372	1206	318			TCGA-06-0130	2.5304e-06	0	0.197825	0.0332622	0.0431669	0.042893	0.0348147	0.330795
TCGA-12-0654	15165	4	1006243	776288	102815	2147	25962	231			TCGA-12-0618	0	0	0.536813	0.00980877	0.14751	0.00132631	0.000515632	0.331641
TCGA-12-0657	31407	1302	937854	461231	98478	924	2626	3			TCGA-06-0171	0.0521744	0.0914011	0.434895	0.192519	0.139291	0.189969	0.0109856	0.335025
TCGA-12-0662	176849	42429	1365006	789024	157172	84	5844	1161			TCGA-15-1449	0.00108048	0.000312703	0.618402	0.101525	0.084747	0.125568	0.1819	0.339255
TCGA-12-0670	1524	15	2671646	33054	38725	2137	17400	790			TCGA-06-0238	0	0	0.0713385	0.0020985	0.0420939	0.00516165	0.00101944	0.340102
TCGA-12-0688	15750	171	1161103	1308378	117453	419	2560	811			TCGA-41-2572	0	0	0.0593996	0.0107416	0.0472625	0.0693371	0.0349113	0.340948
TCGA-12-0691	34	0	3085875	41356	156825	336	21	369			TCGA-06-0237	0	0	0.261789	0.188112	0.1673	0.0595333	0.0486031	0.348562
TCGA-12-0692	366	19	3246433	157561	190127	1903	22017	111			TCGA-15-0742	1.2652e-05	0.00132899	0.299265	0.0614047	0.165308	0.0174266	0.014101	0.351946
TCGA-12-0703	40286	297	498455	343421	157205	244	1082	620			TCGA-02-0285	2.5304e-06	0	0.23788	0.00887392	0.0645564	0.0389004	0.00192068	0.354484
TCGA-12-0707	42	0	2325364	122890	88286	70	1388	864			TCGA-26-1439	0.0219841	0.00503543	0.09101	0.306306	0.0443633	0.00645377	0.00684955	0.354484
TCGA-12-0769	1021	0	2254382	120701	178351	2044	2134	458			TCGA-06-0154	0.000991918	0.0135014	0.45247	0.0712796	0.0811099	0.179024	0.092102	0.356176
TCGA-12-0775	0	0	1887606	22354	61414	40	775	232			TCGA-08-0390	0.00959529	0.0140164	0.383831	0.0885921	0.041973	0.110035	0.15821	0.357022
TCGA-12-0776	29	0	505270	31661	84971	937	4900	296			TCGA-27-1837	0.00438013	0.0114182	0.116951	0.0477526	0.022256	0.0569491	0.0473566	0.358714
TCGA-12-0778	12117	15	1915862	249108	238518	538	3303	454			TCGA-19-5958	5.06081e-06	0	0.0164251	0.382061	0.0847394	6.15296e-05	0.000125138	0.35956
TCGA-12-0780	10	0	2447989	21247	97296	3917	15166	452			TCGA-02-0034	0.000549097	0.00292009	0.496771	0.253972	0.0539574	0.00259792	0.000534382	0.361252
TCGA-12-0819	26	0	1448486	57277	100052	1054	13131	754			TCGA-06-0686	0.00485837	0	0.207994	0.160126	0.424667	0.000929781	0.00112705	0.362944
TCGA-12-0820	158	0	455467	30305	58216	3399	19752	562			TCGA-02-0289	3.28952e-05	0	0.791001	0.022711	0.134002	0.0634712	0.00786736	0.362944
TCGA-12-0821	12	0	2147793	34116	123662	4238	40428	323			TCGA-19-0963	0.000220145	0	0	0.0331866	0	0	0	0.364636
TCGA-12-0822	8	0	2263808	11926	70473	2478	8068	715			TCGA-06-0133	5.06081e-05	0	0.269656	0.0286089	0.0755358	0.171182	0.147132	0.365482
TCGA-12-0826	50398	250	1279670	854307	169467	1798	4806	845			TCGA-27-2527	8.35033e-05	0.00152672	0.0703725	0.170162	0.0360262	0.000348668	0.000529083	0.36802
TCGA-12-0827	153523	5498	1536851	918717	61943	0	200	1179			TCGA-02-0422	0.516825	3.219e-05	0.318996	0.455429	0.0303539	0	0.000484246	0.370558
TCGA-12-0828	0	0	2761742	12146	61079	788	31560	272			TCGA-12-3653	0.000296057	0	0.888491	0.0524032	0.41507	0.00191426	0.000313863	0.371404
TCGA-12-0829	132	0	1739504	43339	98309	1015	6497	626			TCGA-12-1097	0.0383558	0	0.437874	0.0549951	0.265933	0.000745192	0.000260058	0.371404
TCGA-12-1089	1976	0	1044312	251486	115008	1120	6075	177			TCGA-02-0047	7.59121e-06	0	0.216585	0.0391433	0.550745	0.000150406	0	0.376481
TCGA-12-1090	116339	2344	1130217	487353	84128	7	393	231			TCGA-12-0616	0.00945358	5.97814e-05	0.572272	0.148741	0.442767	0.000389688	0.000319162	0.376481
TCGA-12-1091	1457	0	1473041	70099	96702	808	1807	1010			TCGA-12-1600	0.0666711	0.000809348	0.44431	0.0543161	0.154263	0.00502492	0.00347002	0.376481
TCGA-12-1092	1048	119	1544223	119180	191625	573	1782	661			TCGA-12-0780	2.5304e-05	0	0.739697	0.0143007	0.245068	0.0267791	0.00618187	0.379865
TCGA-12-1093	57	0	1434738	54018	124630	1509	1431	486			TCGA-12-0778	0.0306609	6.89785e-05	0.578907	0.168102	0.600775	0.0036781	0.00134635	0.381557
TCGA-12-1094	0	0	524186	121837	102898	337	1519	372			TCGA-08-0380	0.000407395	0.00120942	0.0881386	0.388133	0.0135586	0	4.48375e-06	0.381557
TCGA-12-1095	2	0	2487704	25892	115913	89	700	482			TCGA-19-5960	0	0	0.192312	0.0307034	0.0471919	0.0273192	0.00735947	0.382403
TCGA-12-1096	4	0	2597342	40940	88157	2812	18829	277			TCGA-06-0214	0.00012399	0.0038398	0.720044	0.0749798	0.049008	0.192868	0.146648	0.384095
TCGA-12-1097	15158	0	1449122	81537	105580	109	638	442			TCGA-12-0769	0.00258354	0	0.681196	0.0814299	0.449228	0.0139741	0.000869848	0.384941
TCGA-12-1098	0	0	1271323	24431	109658	338	253	121			TCGA-41-5651	5.06081e-06	0	0.104429	0.0154516	0.0874345	0.0293565	0.00312192	0.386633
TCGA-12-1099	49576	6	1194317	214526	169852	7	894	126			TCGA-12-3649	0	0	0.565856	0.064274	0.503852	0.000499074	0.000338727	0.389171
TCGA-12-1598	2	0	2470417	30462	138083	3961	3299	476			TCGA-06-1802	0	0	0.00566137	0.0521359	0.0160648	0	5.82888e-05	0.391709
TCGA-12-1599	0	0	1715416	30455	106966	154	675	781			TCGA-12-0615	0.182781	0.002566	0.439323	0.105556	0.183662	0	6.92944e-05	0.392555
TCGA-12-1600	26348	176	1470420	80531	61245	735	8513	448			TCGA-08-0389	0.346885	0.00466755	0.192731	0.572204	0.0942479	2.05099e-05	0.000359108	0.392555
TCGA-12-1602	10899	6	1961844	170992	178065	351	2552	206			TCGA-08-0360	0	0	0	0.388008	0.000241803	0	0	0.393401
TCGA-12-3648	13	0	2646007	13900	48316	3026	31085	819			TCGA-06-0189	8.60337e-05	0	0.120752	0.356777	0.207067	0.113331	0.20342	0.394247
TCGA-12-3649	0	0	1872671	95284	200038	73	831	463			TCGA-12-1598	5.06081e-06	0	0.746474	0.0205207	0.347801	0.0270799	0.00134472	0.400169
TCGA-12-3650	13	0	1431990	3883	42188	8837	13210	333			TCGA-02-0115	2.5304e-06	0	0.0120939	0.548313	0.402005	0	0	0.400169
TCGA-12-3651	19	0	3099322	23010	94171	2054	21615	386			TCGA-27-2528	0.00863373	0.0161042	0.0434356	0.238744	0.0551563	0.00337046	0.00100558	0.403553
TCGA-12-3652	9	0	3309448	68504	200602	1308	4056	1062			TCGA-12-1095	5.06081e-06	0	0.751698	0.017436	0.29196	0.00060846	0.00028533	0.405245
TCGA-12-3653	117	0	2940416	77697	164790	280	770	442			TCGA-02-0330	7.59121e-06	0	0.554341	0.00711223	0.19545	0.0306623	0.00448375	0.406937
TCGA-14-0783	9737	297	1504167	531715	106620	8030	20604	189			TCGA-14-1034	0.00282393	0.000229928	0.251432	0.246479	0.28399	0.00849793	0.00125301	0.407783
TCGA-14-0786	46707	5641	1011008	1193590	45010	8705	189281	701			TCGA-08-0525	5.06081e-06	4.59857e-06	0.341686	0.26214	0.348605	0.00298077	0.000835201	0.408629
TCGA-14-0787	27	121	1364590	227407	65684	448	4316	68			TCGA-12-1093	0.000144233	0	0.433528	0.0364204	0.313916	0.0103165	0.000583296	0.408629
TCGA-14-0789	1268	2251	1950627	395242	123219	16199	31766	342			TCGA-27-2523	0.00075406	4.59857e-05	0.146593	0.0388301	0.183823	0.00323372	0.000191986	0.411168
TCGA-14-0813	1416	2562	1379187	362553	69080	4946	53197	41			TCGA-02-0451	0.0957251	0.00953283	0.617695	0.114367	0.096346	0.0502765	0.252898	0.414552
TCGA-14-0817	3760	4394	564809	1481592	43497	16842	14623	164			TCGA-02-0258	0.000113868	0	0.52482	0.005198	0.058597	0.284322	0.00799413	0.423012
TCGA-14-0867	266	436	537877	498773	101923	5970	12067	62			TCGA-06-0881	0.000177128	9.19714e-06	0.138789	0.422642	0.636315	0.0237436	0.0390172	0.423858
TCGA-14-0871	61	0	1456585	49981	86656	65195	67456	880			TCGA-27-1831	0.331571	0.0717469	0.250664	0.509148	0.114857	0.0200518	0.0252183	0.424704
TCGA-14-1034	1116	50	832101	365227	112749	1243	3074	485			TCGA-27-2521	0.00485837	0.00581259	0.211601	0.0333061	0.0467209	0.0242563	0.00833408	0.428934
TCGA-14-1037	152	0	284216	295659	44047	890	31554	587			TCGA-19-5959	0	0	0.0972419	0.0760699	0.129863	0.00136049	0.00493498	0.42978
TCGA-14-1396	189	24	394356	112619	64963	1904	31559	34			TCGA-19-5950	0.00653856	0.00250162	0.00192117	0.0255695	0.00186138	0.241456	0.140992	0.439932
TCGA-14-1401	28703	66	227145	1014603	49331	667	28994	114			TCGA-02-0266	2.5304e-06	0	0.449007	0.0120828	0.134687	0.123476	0.0258892	0.453469
TCGA-14-1402	620	1569	482532	77149	16785	9471	814230	975			TCGA-14-1821	0.000113868	0	0.190231	0.0366364	0.174176	0.152224	0.0418709	0.455161
TCGA-14-1451	1294	290	3144960	1276183	268291	6167	33743	703			TCGA-06-0147	0.00867169	0.298033	0.0714439	0.406884	0.0226061	0.00177752	0.000889414	0.455161
TCGA-14-1452	422	181	1839061	703198	173504	4781	51846	216			TCGA-14-1823	0	0	0.264701	0.037061	0.224278	0.0285156	0.00406514	0.456853
TCGA-14-1453	2275	102	914483	87911	68662	14589	18198	35			TCGA-08-0354	0.00211289	0.00535273	0.0448619	0.039584	0.0435195	6.15296e-05	9.49741e-05	0.459391
TCGA-14-1454	263	80	1123318	503474	211527	5549	55749	918			TCGA-08-0386	0.000161946	0	0.049081	0.112766	0.0655413	6.15296e-05	3.09787e-05	0.461083
TCGA-14-1455	658	750	96155	35966	13234	3140	19016	28			TCGA-27-2519	0.00745963	0.00493886	0.168266	0.0656705	0.0875756	0.0149585	0.0013435	0.462775
TCGA-14-1458	3326	0	1991518	172993	202198	4368	46969	203			TCGA-02-0006	0.0336088	0.308757	0.351644	0.24671	0.0554938	0.0855262	0.0519883	0.469543
TCGA-14-1459	2034	62	1974731	137372	157720	14090	150389	378			TCGA-08-0529	0	0	0.178963	0.0153098	0.0693497	0.0210226	0.00065096	0.471235
TCGA-14-1794	181	104	480670	351618	64251	5557	91893	30			TCGA-12-0820	0.000399804	0	0.137626	0.0204147	0.146634	0.0232377	0.00805119	0.472927
TCGA-14-1795	11760	5776	1462824	969739	137108	16712	73909	60			TCGA-19-5952	0.00659676	0.0610736	0.116516	0.0975132	0.042036	0.0233197	0.115375	0.483926
TCGA-14-1821	45	0	629559	54338	69151	22266	102722	541			TCGA-26-5136	1.01216e-05	9.19714e-06	0.191808	0.00993094	0.068987	0.0192451	0.00602739	0.485618
TCGA-14-1823	0	0	876014	54967	89042	4171	9973	543			TCGA-14-1037	0.000384621	0	0.0858802	0.199523	0.110945	0.0060846	0.0128619	0.494078
TCGA-14-1825	19	7	1148088	93474	125382	10178	95031	232			TCGA-08-0518	0.0106707	0.00407433	0.624605	0.147616	0.160729	0.0331508	0.013331	0.494924
TCGA-14-1827	91589	17856	553061	440608	39558	3547	95288	179			TCGA-08-0516	0.000339074	4.13871e-05	0.14548	0.128796	0.0887997	0.00208517	0.000405984	0.501692
TCGA-15-0742	5	289	990402	91033	65630	2549	34594	419			TCGA-06-0168	5.81993e-05	0	0.416095	0.0424966	0.0407187	0.385545	0.432644	0.503384
TCGA-15-1449	427	68	2046570	150472	33646	18367	446256	404			TCGA-06-0221	0.000237858	0.00489747	0.687053	0.134157	0.1965	0.134586	0.0432792	0.507614
TCGA-19-0957	0	0	0	191938	0	0	0	666			TCGA-02-0023	0.0194613	0.206936	0.082576	0.180902	0.0310793	0.0184931	0.00269229	0.515228
TCGA-19-0962	0	0	72	652972	1816	0	0	20			TCGA-12-0703	0.10194	0.00136577	0.150616	0.231761	0.395965	0.00166814	0.000441038	0.521997
TCGA-19-0963	87	0	0	49227	0	0	0	434			TCGA-06-0124	0.000948901	0.000487448	0.833826	0.0521116	0.0416128	0.0779375	0.324655	0.521997
TCGA-19-1385	0	0	0	136851	2	0	0	327			TCGA-RR-A6KC	5.06081e-06	0	0.261674	0.0620756	0.255699	0.0881241	0.0239897	0.526227
TCGA-19-1386	697	18	6364	227531	6192	0	649	276			TCGA-12-0829	0.000334013	0	0.525618	0.0292123	0.247619	0.00693917	0.00264827	0.527073
TCGA-19-1390	0	0	7709	281716	18077	0	11	772			TCGA-02-0015	0.0169436	0.00104847	0.391435	0.375417	0.216799	0.0166609	0.00117271	0.527919
TCGA-19-1392	0	0	87185	392373	49963	0	44	111			TCGA-02-0011	0	0	0.267369	0.00216938	0.0619797	0	0.000297966	0.530457
TCGA-19-1787	0	0	102	434236	4	0	0	385			TCGA-06-0882	0	0	0.0686689	0.0224774	0.146878	0.000136733	0.000316716	0.532149
TCGA-19-1788	0	0	0	358797	0	0	0	112			TCGA-02-0075	0	0	0.296948	0.000465734	0.0200092	0.000806722	0.000639139	0.533841
TCGA-19-1789	0	0	5833	312945	3079	0	49	99			TCGA-08-0522	0	0	0.196762	0.0252583	0.216656	0.00682979	0.000191579	0.534687
TCGA-19-1790	0	0	0	143806	0	0	0	154			TCGA-27-1835	0.0482067	0.026405	0.0884431	0.544457	0.115471	0.000916108	0.00528146	0.545685
TCGA-19-2620	8	0	85252	398070	6296	13	16221	148			TCGA-12-1092	0.00265186	0.00054723	0.46661	0.0804033	0.482662	0.00391739	0.000726368	0.556684
TCGA-19-2621	0	0	0	316238	0	0	0	33			TCGA-19-0957	0	0	0	0.129513	0	0	0	0.560914
TCGA-19-2624	16	0	84	381293	1617	0	0	5			TCGA-08-0358	0.00271512	0	0.22143	0.0477357	0.128181	0.00106651	0.000228264	0.571066
TCGA-19-2625	0	0	0	511518	855	0	36	124			TCGA-19-5956	0	0	0.194173	0.0933945	0.158686	0.00185273	0.00014185	0.576142
TCGA-19-2629	21	0	157208	381746	13053	25	210	737			TCGA-08-0244	0.00111591	0.000652997	0.159256	0.125309	0.0240216	6.15296e-05	0.000101088	0.581218
TCGA-19-2631	167	2	98925	405227	39956	0	28	213			TCGA-06-0128	2.5304e-05	1.83943e-05	0.40261	0.104858	0.146243	0.0779922	0.0318795	0.582064
TCGA-19-5947	81	55	86275	1213652	25857	72	2660	202			TCGA-14-0786	0.118188	0.0259405	0.305491	0.805605	0.11337	0.0595128	0.0771536	0.590525
TCGA-19-5950	2584	544	6358	37942	739	35318	345896	523			TCGA-14-1451	0.00327434	0.00133358	0.950297	0.861354	0.675767	0.0421615	0.0137541	0.592217
TCGA-19-5951	0	0	420744	252948	5659	39	952	244			TCGA-02-0007	0.00252787	0.00045066	0.204837	0.0644914	0.173955	0.0388115	0.00147516	0.593909
TCGA-19-5952	2607	13281	385602	144529	16689	3411	283050	575			TCGA-12-0822	2.02432e-05	0	0.684044	0.00800928	0.177506	0.0169412	0.00328863	0.602369
TCGA-19-5953	6	11	332850	422072	48927	1223	19269	144			TCGA-06-1084	0.000835033	0.000469054	0.103644	0.0426032	0.158258	0.0161208	0.0141878	0.613367
TCGA-19-5954	19	0	398919	159719	56584	199	1873	368			TCGA-06-0216	0.00166501	0.00757384	0.409033	0.0512753	0.0547458	0.538008	0.311305	0.619289
TCGA-19-5955	759	11293	462789	127470	25174	364	13963	54			TCGA-06-0138	7.59121e-06	0	0.512153	0.0158532	0.0620074	0.0506731	0.0811609	0.620981
TCGA-19-5956	0	0	642604	138427	63001	271	348	684			TCGA-19-2629	5.31385e-05	0	0.0475028	0.257629	0.0328777	0.000170916	8.5599e-05	0.620981
TCGA-19-5958	2	0	54358	566095	33643	9	307	428			TCGA-27-1833	0.00862614	0.0258486	0.661074	0.380201	0.230826	0.150392	0.00694085	0.620981
TCGA-19-5959	0	0	321817	112760	51558	199	12107	511			TCGA-08-0355	0.00174345	0.00293389	0.209186	0.220609	0.0859787	0.0181581	0.00941588	0.629442
TCGA-19-5960	0	0	636447	45548	18736	3996	18055	455			TCGA-02-0026	0	0	0.618784	0.00391757	0.037414	0.011506	0.000831533	0.630288
TCGA-19-A6J4	506	0	450951	229335	177260	28	569	121			TCGA-27-2518	0.000394743	0.00115424	0.160334	0.0924982	0.0665211	0.056409	0.0146574	0.634518
TCGA-26-1439	8688	1095	301193	453862	17613	944	16804	422			TCGA-12-0819	6.57905e-05	0	0.437682	0.0386202	0.252009	0.0072058	0.00535238	0.635364
TCGA-26-1799	78	0	706919	64903	96960	47	1135	285			TCGA-02-0337	8.60337e-05	9.19714e-05	0.395666	0.050767	0.46295	0.0161003	0.00308808	0.643824
TCGA-26-5135	0	0	379675	47001	14897	1839	4485	270			TCGA-19-1390	0	0	0.00232939	0.190111	0.0455321	0	4.48375e-06	0.650592
TCGA-26-5136	4	2	634780	14773	27389	2815	14787	577			TCGA-12-1599	0	0	0.518339	0.0205159	0.269424	0.00105284	0.000275139	0.658206
TCGA-27-1830	65269	28130	891817	874647	69538	1425	17842	154			TCGA-02-0332	2.02432e-05	0	0.199702	0.00739302	0.0503303	0.0458464	0.00530306	0.659052
TCGA-27-1831	131035	15602	829560	754379	45600	2933	61868	505			TCGA-08-0347	0.000174598	0	0.152393	0.00385142	0.00692162	0.0118479	0.206231	0.659052
TCGA-27-1832	5297	12760	1951359	307159	63157	7611	50212	300			TCGA-12-0670	0.00385633	6.89785e-05	0.807278	0.0222702	0.0975399	0.0146099	0.00709248	0.665821
TCGA-27-1833	3409	5621	2187791	563340	91642	21998	17028	737			TCGA-06-0743	2.5304e-06	0	0.314133	0.089259	0.205583	0.0740543	0.0607312	0.676819
TCGA-27-1835	19051	5742	292698	806691	45844	134	12957	648			TCGA-02-0068	0	0	0.208719	0.0106714	0.244249	0.00147671	7.17401e-05	0.677665
TCGA-27-1836	21667	6406	1119592	756523	61590	6160	260341	914			TCGA-12-0688	0.0398538	0.000786355	0.350845	0.883085	0.295839	0.00286455	0.00104349	0.683587
TCGA-27-1837	1731	2483	387044	70807	8836	8330	116180	427			TCGA-06-0137	0.118091	0.250971	0.261651	0.238771	0.0277696	0.0445269	0.162091	0.684433
TCGA-27-1838	5	10	434107	34274	33522	7776	8562	350			TCGA-06-1800	0.000146763	0	0.229053	0.0667606	0.274963	0.0138031	0.00538458	0.686971
TCGA-27-2518	156	251	530618	137099	26410	8251	35959	753			TCGA-12-3648	3.28952e-05	0	0.799531	0.00934168	0.121698	0.0206876	0.0126707	0.690355
TCGA-27-2519	2948	1074	556869	97353	34769	2188	3296	550			TCGA-06-0187	0.000151824	7.35771e-05	0.55157	0.0167462	0.0527433	0.147288	0.295576	0.69797
TCGA-27-2521	1920	1264	700281	49404	18549	3548	20446	510			TCGA-02-0079	0	0	0.293654	0.00203978	0.0499979	0	0	0.698816
TCGA-27-2523	298	10	485142	57588	72981	473	471	489			TCGA-12-0826	0.127527	0.00114964	0.386672	0.576597	0.426851	0.0122923	0.00195899	0.712352
TCGA-27-2524	2073	1915	294113	314481	69398	271	4279	231			TCGA-12-0707	0.000106277	0	0.702644	0.0829074	0.222373	0.000478564	0.000565768	0.728426
TCGA-27-2526	490	125	321482	68672	29129	534	1435	87			TCGA-14-0871	0.000154355	0	0.440129	0.0336955	0.218268	0.445714	0.027496	0.741963
TCGA-27-2527	33	332	232894	252160	14303	51	1298	438			TCGA-08-0350	0.0213996	0.0403616	0.289061	0.635546	0.146243	0.053606	0.155555	0.749577
TCGA-27-2528	3412	3502	143748	353767	21898	493	2467	480			TCGA-27-1836	0.0548262	0.0294584	0.338302	0.510595	0.155132	0.0421136	0.106119	0.770728
TCGA-28-1755	63	1	535220	11177	16789	890	1697	47			TCGA-14-1454	0.000665496	0.000367885	0.339428	0.339793	0.532791	0.0379364	0.0227241	0.774112
TCGA-41-2571	5	0	20236	46271	8946	489	9317	26			TCGA-08-0356	0.03371	0.00473193	0.0727895	0.760751	0.358448	0.00835436	0.00289895	0.7978
TCGA-41-2572	0	0	196580	15974	18764	10142	85648	406			TCGA-14-1402	0.00156885	0.00721515	0.145804	0.0520333	0.0422778	0.0647497	0.331892	0.822335
TCGA-41-2575	1	155	575802	7366	17280	2102	33183	290			TCGA-12-1091	0.0036868	0	0.445102	0.0472747	0.243571	0.00552399	0.000736559	0.851946
TCGA-41-3392	6	0	622573	3634	8738	10078	58811	30			TCGA-06-0129	0	0	0.218848	0.0656503	0.183788	0.0297051	0.0223629	0.86379
TCGA-41-3393	1	0	280321	9361	29135	2445	54992	135			TCGA-12-3652	2.27736e-05	0	1	0.0461981	0.505273	0.00894231	0.00165328	0.895939
TCGA-41-3915	1	0	269844	8225	7580	28886	232502	360			TCGA-12-0619	0.0235732	0	0.653773	0.0843539	0.528776	0.00336362	0.00221824	0.895939
TCGA-41-4097	2	0	78549	60322	24264	2982	252244	6			TCGA-02-0010	0.56678	0.750045	0.483944	0.508414	0.0710121	0.0067751	0.002484	0.908629
TCGA-41-5651	2	0	345602	22952	34713	4294	7659	460			TCGA-08-0357	5.31385e-05	0	0.171333	0.110849	0.274031	0.00123743	0.000229487	0.964467
TCGA-81-5910	1	0	459733	60192	56804	884	388	49			TCGA-08-0245	0.0413215	0.046211	0.241433	0.174182	0.284565	0.0293154	0.014999	0.971235
TCGA-OX-A56R	2248	495	682421	249744	59819	5250	211888	180			TCGA-12-0662	0.447499	0.195113	0.412457	0.532533	0.395882	0.000574277	0.0023821	0.979695
TCGA-RR-A6KA	1	0	486444	143597	42524	6326	78814	191			TCGA-12-0827	0.388475	0.0252829	0.464383	0.620072	0.156021	0	8.15228e-05	0.994924
TCGA-RR-A6KC	2	0	865997	92027	101517	12890	58854	625			TCGA-06-0192	0.00237099	0	0.424524	0.197778	0.231673	0.181567	0.0640431	1
Long survivor's outliers identified using Grubbs test
patient_id	LE	IT	CT	Ctne	CTpnz	Ctpan	CTmvp	Survival (days)
TCGA-02-0014	78	160	472979	273003	17638	3381	5381	2512
TCGA-02-0016	0	0	813507	11078	43871	23	0	2648
TCGA-02-0021	35	0	1351880	27162	78004	13556	65514	2362
TCGA-02-0024	37084	5498	414697	394199	15270	117	43738	1615
TCGA-02-0025	867	714	1150985	400619	23817	8458	62891	1300
TCGA-02-0085	18117	88	1023683	416044	145184	34722	262176	1561
TCGA-02-0432	152	0	689923	145231	47041	0	0	1433
TCGA-06-0125	4889	2071	154581	136193	12292	12638	310415	1448
TCGA-06-0178	34	0	3616104	184222	76044	640	11552	2681
TCGA-06-0184	23	14	2261710	273350	120134	10058	133291	2126
TCGA-06-0188	4117	3	603912	1158574	289988	5472	920365	1356
TCGA-06-0241	1	0	123810	37725	19551	2593	33912	1481
TCGA-06-0744	244	0	981094	181903	42054	31330	81383	1426
TCGA-06-0879	77	0	1052485	17888	74049	1848	68650	1229
TCGA-08-0344	1783	1486	785765	639018	148301	3990	6278	3524
TCGA-08-0351	788	0	231273	1195298	4498	0	182	1987
TCGA-08-0512	145843	83526	122455	340675	7359	105	1947	1282
TCGA-08-0517	3	12	559374	99623	30869	3319	3388	1785
TCGA-12-0656	54276	532	795745	566068	69001	24	1096	2883
TCGA-12-0772	4	0	1852621	135629	265569	2166	7514	1638
TCGA-12-0773	58784	209	1993068	330945	155962	1129	3130	1315
TCGA-12-0818	75252	832	911404	1001594	263450	0	1513	2791
TCGA-12-1088	118494	14176	1076265	514284	46387	251	7739	3881
TCGA-12-3644	88	0	882284	65655	139212	1099	5565	1818
TCGA-12-3646	8820	184	1163467	106125	120339	56	357	1339
TCGA-15-1444	0	0	1623468	102215	41382	4143	2882	1537
TCGA-27-1834	10940	7149	1098992	680592	74082	3367	6946	1233

## Sheet: Supplementary Table 4
	Spearman correlation coefficient values							pValues against null hypothesis there is no correlation
	Tumour regions							Tumour regions
Gene Ensembl name	LE	IT	CT	Ctne	CTpnz	Ctpan	CTmvp	LE	IT	CT	Ctne	CTpnz	Ctpan	CTmvp
ENSG00000242268.2	0.044575	0.124217	0.0740256	0.0311793	0.0346411	-0.0327352	0.0655621	0.733022	0.483972	0.527923	0.787785	0.766406	0.784869	0.581573
ENSG00000270112.3	0.144815	-0.0838808	0.0555844	-0.146423	0.0692991	-0.323337	-0.138512	0.261436	0.637182	0.633425	0.200825	0.549258	0.00526616	0.239227
ENSG00000167578.15	0.124731	0.346779	-0.120727	0.0550398	-0.104528	-0.0652063	0.0810936	0.326089	0.0412626	0.292397	0.627078	0.359264	0.578341	0.486185
ENSG00000078237.5	0.0181198	0.0386555	-0.120424	-0.0591889	0.0358082	-0.146003	-0.0095147	0.886991	0.825509	0.293621	0.601307	0.754055	0.211338	0.934985
ENSG00000146083.10	-0.171508	-0.112885	-0.0903527	-0.103024	-0.0449124	-0.0188336	-0.0224197	0.17539	0.518505	0.431457	0.362401	0.694301	0.872583	0.847558
ENSG00000158486.12	0.106136	0.191845	0.0867141	0.104658	0.000355434	0.218599	0.19897	0.411629	0.284824	0.459453	0.365018	0.997569	0.0650676	0.0914931
ENSG00000198242.12	0.147867	0.136415	-0.0540093	0.0550633	-0.0468354	-0.0580939	-0.0498701	0.243595	0.434571	0.638613	0.626931	0.6819	0.620546	0.668783
ENSG00000259883.1	-0.0311309	-0.0380443	0.0109244	-0.166231	0.0852244	0.00670076	0.0966558	0.818183	0.830848	0.929011	0.165905	0.483005	0.957415	0.436512
ENSG00000134108.11	0.14663	0.0907563	-0.00175774	0.0464369	0.057814	-0.0869701	0.042406	0.247605	0.604114	0.987814	0.681937	0.61279	0.458123	0.716064
ENSG00000263089.1	0.101701	0.413534	-0.143939	0.157765	-0.0856459	-0.0857167	-0.169408	0.511249	0.0699207	0.294438	0.241169	0.530256	0.545711	0.225248
ENSG00000172137.17	-0.103751	0.0221289	-0.175325	-0.0699611	-0.0894675	-0.205006	-0.0343385	0.418401	0.899592	0.127223	0.540096	0.436002	0.0797458	0.769926
ENSG00000167700.7	-0.11976	-0.252661	-0.100924	-0.180005	-0.149659	-0.0986344	-0.0432536	0.345888	0.143097	0.379294	0.110021	0.188031	0.39984	0.710637
ENSG00000240423.1	0.104548	0.120168	-0.173616	-0.0215101	-0.207214	-0.0839812	0.0308478	0.418699	0.491703	0.133646	0.851718	0.0705701	0.479939	0.794164
ENSG00000060642.9	0.118156	0.169468	-0.16701	0.142593	-0.213705	-0.0867994	-0.0055229	0.352431	0.330435	0.143888	0.206593	0.058613	0.45901	0.962234
ENSG00000236040.1	0.119454	0.0739695	-0.275762	0.209529	-0.0828092	-0.291122	-0.224106	0.456941	0.743559	0.047843	0.128354	0.555527	0.0424134	0.117686
ENSG00000231105.1	0.0312695	0.0322129	-0.036963	0.11648	-0.069791	0.00813032	0.0818492	0.807786	0.854249	0.74961	0.306648	0.54374	0.945189	0.485113
ENSG00000182141.8	0.0228616	0.113165	0.0609896	-0.0076887	0.0422103	0.111408	0.00760082	0.857693	0.517461	0.595804	0.945991	0.711861	0.341307	0.948043
ENSG00000269416.4	-0.0202731	-0.258824	-0.0610149	-0.140764	-0.0338851	-0.0890469	-0.139768	0.873666	0.133271	0.595652	0.212519	0.766877	0.447417	0.228515
ENSG00000275265.1	-0.432403	-0.229825	-0.0539447	-0.063369	-0.237848	0.242997	0.221653	0.00670382	0.34388	0.71875	0.66533	0.10355	0.111975	0.138756
ENSG00000185105.4	-0.0148182	0.153221	-0.0184552	-0.0130477	-0.0718901	-0.11455	0.0764723	0.908234	0.379535	0.873426	0.909137	0.531659	0.331137	0.514336
ENSG00000233540.1	-0.0989855	-0.1	-0.25635	-0.0980392	-0.308174	-0.120161	-0.244501	0.653178	0.769875	0.149859	0.575277	0.0761996	0.519656	0.177448
ENSG00000102174.8	0.233083	0.244538	-0.0896698	0.0523207	-0.164143	-0.030441	0.113575	0.0638062	0.156845	0.434961	0.644217	0.148316	0.795436	0.328629
ENSG00000166391.13	-0.00877922	0.14849	0.17662	-0.00942442	0.00154183	0.248348	0.185842	0.958871	0.478708	0.245799	0.949868	0.991886	0.108315	0.227124
ENSG00000270469.1	0.0324755	0.121246	0.0269282	-0.16284	-0.0794433	0.147643	0.129266	0.808775	0.523321	0.823602	0.171718	0.510177	0.226025	0.289785
ENSG00000070087.12	0.112086	-0.0240896	-0.115897	-0.077098	-0.113096	-0.0819915	-0.0977717	0.377886	0.890746	0.312276	0.495891	0.321008	0.484352	0.400772
ENSG00000280038.1	-0.0748477	0.0979021	-0.226613	-0.041129	-0.308468	-0.196885	-0.13059	0.728147	0.762122	0.220235	0.826121	0.0913437	0.297034	0.49156
ENSG00000266261.1	0.132397	0.376466	-0.0936226	0.12586	-0.086385	0.0261394	-0.0835974	0.326217	0.0336935	0.44077	0.292128	0.473798	0.833692	0.497918
ENSG00000153561.11	-0.0756632	-0.235574	0.00881397	-0.103844	0.0314021	-0.0446657	-0.129515	0.55236	0.173096	0.938952	0.358576	0.783526	0.703567	0.264818
ENSG00000269148.1	-0.0735557	-0.101939	-0.0265434	-0.00912246	-0.0736842	0.224291	0.20912	0.573185	0.572423	0.821161	0.937238	0.527009	0.0582154	0.0758034
ENSG00000273406.1	0.156785	0.142857	0.0434174	0.0666667	-0.0921493	-0.0450726	-0.0560224	0.416667	0.611522	0.804406	0.699264	0.59298	0.80018	0.749236
ENSG00000179262.8	-0.015348	-0.0218487	-0.0255061	0.101899	-0.00555015	-0.000512091	-0.2035	0.904189	0.900857	0.824576	0.367689	0.961282	0.996521	0.0778724
ENSG00000214198.6	0.0840244	0.32437	0.135245	0.114698	0.0178189	0.126828	0.347505	0.50918	0.0572933	0.237763	0.310343	0.876139	0.278232	0.00209984
ENSG00000234900.1	0.16347	0.251748	-0.330367	0.186694	-0.0931452	-0.360153	0.0740823	0.445319	0.429919	0.0745778	0.314595	0.618213	0.0597547	0.697232
ENSG00000127511.8	-0.120333	0.177871	-0.049381	0.0204641	-0.120789	0.114481	0.00601504	0.34357	0.306656	0.667674	0.856771	0.288977	0.328074	0.958872
ENSG00000225269.2	-0.0521543	-0.381818	0.0980296	0.0103448	-0.276355	0.268966	0.248495	0.804452	0.24656	0.612923	0.957525	0.146727	0.158284	0.202283
ENSG00000214062.5	-0.0409384	0.627329	-0.000144058	0.0154529	-0.0523077	0.0986756	-0.0953061	0.804563	0.00177778	0.999208	0.913417	0.715454	0.504609	0.514785
ENSG00000095587.8	-0.0467311	0.306162	-0.214811	0.0461088	-0.172687	0.0501849	0.0474094	0.713857	0.073658	0.0589405	0.684066	0.128041	0.668954	0.684239
ENSG00000064601.15	0.0459752	0.0462185	-0.0344845	0.0791608	-0.0410175	0.0246373	0.075434	0.718291	0.792055	0.764382	0.484406	0.719661	0.833814	0.517216
ENSG00000227766.1	0.0478765	-0.183193	0.0883547	0.0408814	0.0623661	0.03101	0.0518934	0.707156	0.29217	0.441754	0.718289	0.585053	0.791697	0.656176
ENSG00000008517.15	0.208641	0.331653	0.0981424	0.12827	0.0139727	0.170839	0.20175	0.0980276	0.0516175	0.392639	0.256259	0.902726	0.142796	0.0805186
ENSG00000215246.5	0.183468	0.201401	-0.0376387	0.183869	-0.0795899	0.0273651	0.0527891	0.15697	0.245982	0.748514	0.109436	0.494332	0.819507	0.657364
ENSG00000266644.1	0.216818	-0.00403226	0.0391022	0.25669	0.144792	0.00390939	-0.112239	0.102091	0.982526	0.74434	0.0272672	0.22163	0.974567	0.354927
ENSG00000236893.1	-0.100499	0.148504	0.106506	0.111919	0.114362	0.154183	0.159157	0.553963	0.509538	0.481128	0.448844	0.444016	0.323558	0.296353
ENSG00000088179.7	0.0462501	0.114566	0.0713084	-0.07391	0.0407498	0.0740825	0.194969	0.716678	0.512256	0.534993	0.513919	0.721416	0.527605	0.0914551
ENSG00000070081.14	0.00355065	0.00504202	-0.0380253	0.151125	0.0101996	-0.0291038	-0.0499248	0.977785	0.977067	0.741001	0.180501	0.928912	0.804238	0.668441
ENSG00000275479.1	0.0678976	0.121008	0.011596	-0.00206282	-0.0342989	-0.070697	0.0463705	0.593971	0.488657	0.919739	0.98556	0.764113	0.546691	0.690805
ENSG00000261789.1	-0.226625	0.188235	-0.189189	-0.0408907	-0.13502	-0.122409	0.0203346	0.228482	0.485087	0.255291	0.804787	0.412484	0.483601	0.906294
ENSG00000254092.1	0.189922	0.298261	0.0902212	0.0585038	-0.0250085	0.00676692	0.140738	0.201018	0.156883	0.500615	0.659837	0.852177	0.960523	0.300858
ENSG00000197421.8	0.0260958	0.0461538	-0.13621	0.279151	-0.30122	-0.0510121	-0.039212	0.887261	0.875503	0.401993	0.073408	0.0556441	0.757773	0.810154
ENSG00000161558.9	-0.13158	0.0557423	-0.201077	0.0102672	-0.292648	0.0143101	0.0973616	0.300011	0.75045	0.0775177	0.927893	0.00886483	0.903015	0.40276
ENSG00000276644.3	0.0860402	-0.0910364	0.00395807	-0.136592	0.0119036	-0.0026458	0.0415584	0.499034	0.602993	0.972564	0.226492	0.917075	0.982026	0.721505
ENSG00000278732.1	0.163621	0.67033	-0.291209	0.166056	-0.330281	-0.019536	0.015873	0.444895	0.0121662	0.140556	0.407787	0.0924574	0.922951	0.937366
ENSG00000196167.8	0.134421	0.0781513	0.0287687	0.144398	-0.0716894	-0.134196	0.000164046	0.289606	0.655423	0.802566	0.20086	0.530108	0.251028	0.998878
ENSG00000204113.6	-0.0831292	-0.229412	-0.0753912	0.0192034	-0.089853	0.0106443	0.0903475	0.662309	0.39272	0.657419	0.910181	0.596898	0.951609	0.600259
ENSG00000254131.1	0.0870483	0.624675	-0.163529	0.193887	-0.0929736	0.00900999	-0.00408163	0.583586	0.00246739	0.251539	0.168431	0.512103	0.951535	0.977557
ENSG00000118972.1	-0.0859649	0.027972	0.235556	0.0447863	0.0988034	0.226957	0.183846	0.726397	0.931234	0.246692	0.828018	0.631085	0.2862	0.379021
ENSG00000179833.4	-0.20296	-0.314006	0.105881	-0.023324	0.176047	-0.0605405	-0.119426	0.107733	0.0662114	0.356206	0.837004	0.120675	0.605879	0.304158
ENSG00000064225.11	0.134031	0.218207	-0.0521883	0.111744	0.0534567	-0.014111	0.0960492	0.291018	0.207926	0.649985	0.32303	0.63986	0.904358	0.409161
ENSG00000267108.1	-0.108334	0.0785428	-0.0706833	-0.069063	-0.220398	0.0589432	0.245173	0.405937	0.663948	0.546769	0.550624	0.0557304	0.622844	0.0365612
ENSG00000057294.12	0.145714	0.307283	0.133297	0.10211	0.000340798	0.10458	0.177252	0.250605	0.0725559	0.24465	0.366694	0.997622	0.371893	0.125573
ENSG00000273055.1	0.0841972	0.346663	-0.0545154	0.216316	-0.0132669	0.0603276	0.161847	0.508306	0.041335	0.635466	0.0539515	0.907618	0.60715	0.162477
ENSG00000242041.1	-0.0562322	0.019536	-0.0790058	0.0323588	0.0203218	-0.00818235	0.0308591	0.695108	0.922951	0.545022	0.80284	0.875423	0.950956	0.816525
ENSG00000167768.4	-0.023932	0.224348	-0.11869	0.186466	0.00486649	0.00301028	0.0100363	0.881931	0.291923	0.406797	0.181262	0.972686	0.983622	0.944851
ENSG00000280159.1	0.100893	0.3	-0.134313	0.0597614	-0.0832965	-0.0413625	0.0377809	0.431404	0.0799543	0.244181	0.600854	0.468428	0.72641	0.747595
ENSG00000275358.1	0.23948	0.315982	-0.239569	0.0771061	-0.208988	-0.0722028	0.0403089	0.0727838	0.0781022	0.049106	0.52579	0.0848242	0.567614	0.747949
ENSG00000218358.2	-0.0600456	-0.261115	0.247109	-0.110965	0.280325	-0.0235715	-0.0963051	0.642937	0.1358	0.0313946	0.333452	0.0135365	0.843087	0.414361
ENSG00000264091.1	0.00100964	-0.183761	-0.0432234	0.0468218	-0.190385	0.0470147	0.0192492	0.994448	0.358874	0.734511	0.708911	0.128743	0.716709	0.880969
ENSG00000269349.1	-0.186997	-0.254701	0.182652	-0.17736	0.200595	0.151931	0.240243	0.193488	0.20923	0.151913	0.157535	0.111985	0.246522	0.0621874
ENSG00000233614.6	0.0992521	0.128911	0.0744728	0.0748696	-0.0164234	0.0183625	0.00358858	0.49745	0.530254	0.578488	0.573046	0.901743	0.894143	0.979059
ENSG00000022567.8	-0.0324369	-0.192717	0.0172612	-0.015354	0.177678	0.180484	0.100205	0.79915	0.267361	0.880767	0.892307	0.117219	0.121253	0.389095
ENSG00000120662.14	0.181564	0.0210084	-0.0415913	-0.022691	-0.0149708	-0.0136558	0.120848	0.151045	0.904652	0.717688	0.84137	0.895815	0.90743	0.298395
ENSG00000249848.1	0.00837198	-0.167702	-0.102313	0.257747	-0.0563136	0.114014	0.0286117	0.96135	0.455677	0.49866	0.0802679	0.70694	0.466621	0.853729
ENSG00000239877.2	-0.000469219	0.111304	-0.00629052	0.0913806	0.0480672	-0.0438252	-0.103886	0.997707	0.60461	0.965418	0.527951	0.740281	0.769904	0.482257
ENSG00000272905.1	0.092775	0.218768	-0.0312472	0.0297937	0.0493427	-0.0129445	-0.0303759	0.465912	0.206732	0.785946	0.792674	0.665857	0.912231	0.794492
ENSG00000225630.1	0.248752	0.148459	-0.0888352	0.21226	-0.025073	-0.0159886	0.0693096	0.0474718	0.394697	0.439265	0.0588729	0.826388	0.891704	0.551891
ENSG00000230231.1	0.0922977	0.727273	0.175385	0.219145	0.219829	0.206154	0.214783	0.690694	0.011205	0.391457	0.282101	0.280564	0.322824	0.313517
ENSG00000164283.11	0.0199982	0.146499	0.0379747	0.00494609	0.170789	0.0792888	0.172796	0.875365	0.40104	0.741334	0.96527	0.132353	0.498918	0.13552
ENSG00000013392.7	0.160947	0.0481793	0.103858	-0.0174402	0.195034	-0.138037	-0.124839	0.203905	0.783439	0.365523	0.877769	0.0849875	0.237595	0.2826
ENSG00000258279.2	0.0509643	0.605392	-0.102504	0.214235	-0.184234	0.149015	0.131027	0.774694	0.0100178	0.518306	0.162582	0.236943	0.346265	0.408181
ENSG00000226688.5	0.0860631	0.0394958	-0.119918	0.13038	-0.108106	0.0154481	-0.0374026	0.498919	0.821775	0.295668	0.248471	0.342958	0.895344	0.74838
ENSG00000250929.2	0.0754676	0.0711549	0.0105202	0.157271	0.112309	-0.162338	-0.0989759	0.610191	0.718992	0.936969	0.2261	0.392912	0.231941	0.463865
ENSG00000204581.2	0.0289159	-0.229641	-0.0598875	-0.00647517	0.00820698	-0.127849	-0.106003	0.822007	0.191389	0.604891	0.954835	0.943149	0.277684	0.365388
ENSG00000225620.1	0.204799	0.10989	0.160099	0.0665323	-0.0651835	0.0433455	0.263547	0.348555	0.72081	0.406763	0.722134	0.732186	0.830022	0.167162
ENSG00000258477.1	-0.0410272	-0.163585	-0.00631015	-0.15429	-0.0175024	-0.0553343	0.0534245	0.747541	0.347739	0.956274	0.171464	0.878322	0.637268	0.646699
ENSG00000184178.14	0.0750218	-0.201681	-0.0369125	-0.016948	0.138218	-0.0372973	-0.19825	0.555743	0.245312	0.748326	0.881196	0.224454	0.75072	0.0860256
ENSG00000237786.1	-0.0202035	-0.17193	-0.0269504	0.00987842	0.0768964	0.00239605	-0.0583663	0.90829	0.481548	0.858889	0.946871	0.607433	0.987684	0.703322
ENSG00000166913.11	0.107459	0.052381	0.0548692	-0.128411	0.10482	-0.0864011	0.0109638	0.398012	0.765062	0.633271	0.255735	0.357915	0.461081	0.92511
ENSG00000164112.11	-0.12583	0.181793	-0.153024	-0.0489451	-0.108423	-0.079175	0.178729	0.321809	0.295939	0.181044	0.665755	0.341539	0.499536	0.122403
ENSG00000259345.4	-0.0549869	0.0487137	0.102616	0.141609	0.0109447	0.130407	0.204125	0.701542	0.805556	0.427395	0.268264	0.932155	0.316475	0.114578
ENSG00000130204.11	-0.0495487	-0.296919	-0.00580432	-0.00496953	0.0735881	-0.0699289	-0.138373	0.697412	0.083255	0.959776	0.965105	0.519242	0.551068	0.233237
ENSG00000280387.1	0.10851	-0.12614	0.0416867	0.118487	-0.11621	0.156346	0.162683	0.434781	0.506561	0.739634	0.335875	0.349016	0.221085	0.199006
ENSG00000189099.10	0.166943	-0.0853846	-0.283635	0.0519589	-0.246347	-0.0863365	-0.186998	0.246553	0.684883	0.0294842	0.69338	0.0599934	0.523096	0.163667
ENSG00000232879.2	0.100375	-0.274725	0.0821107	0.169493	-0.211949	-0.0637128	0.0365508	0.591089	0.34183	0.634016	0.309006	0.207904	0.720363	0.832391
ENSG00000111863.11	-0.0144891	0.22605	0.143431	0.0133664	0.00814974	0.265334	0.253165	0.911005	0.191641	0.216427	0.907535	0.943919	0.0232856	0.0295311
ENSG00000164182.9	-0.00103083	-0.0123249	-0.172473	-0.0390764	-0.0211295	-0.175021	-0.151141	0.99355	0.943979	0.131046	0.730241	0.853362	0.133125	0.192477
ENSG00000109618.10	0.0181427	0.144258	-0.0697404	0.0638303	-0.128043	0.110498	0.0849214	0.886849	0.40836	0.544033	0.57305	0.260773	0.345292	0.465771
ENSG00000271623.1	-0.114706	-0.0929825	-0.237282	-0.215192	-0.146909	-0.209542	-0.20749	0.525016	0.704979	0.135231	0.165801	0.353202	0.206724	0.20499
ENSG00000279345.1	-0.0325278	0.0187166	-0.0524347	0.00489335	-0.0639768	0.0710355	-0.119602	0.80679	0.91766	0.659522	0.966765	0.588139	0.558976	0.320482
ENSG00000214866.6	0.0302626	0.638803	-0.299099	0.257468	-0.263395	-0.151738	0.0745098	0.873868	0.00432212	0.0763816	0.118627	0.115225	0.399254	0.670553
ENSG00000153015.14	-0.0941036	-0.440336	0.0716878	0.00293015	0.220716	-0.265178	-0.335256	0.459521	0.00811513	0.532817	0.979455	0.0506216	0.0214899	0.00307195
ENSG00000202290.1	0.0806243	0.681818	-0.0821018	0.0108374	-0.106185	0.0607692	-0.161538	0.728284	0.0208429	0.677895	0.955505	0.590725	0.77292	0.440453
ENSG00000240710.1	0.00723059	-0.00381971	-0.0207479	-0.118824	-0.00173542	0.106103	0.0905203	0.95552	0.982895	0.860718	0.306617	0.98821	0.378501	0.449528
ENSG00000225215.1	-0.0398217	-0.117863	-0.097078	-0.0610837	-0.0568634	-0.0128172	-0.114775	0.768679	0.52058	0.427466	0.612831	0.640095	0.918644	0.355042
ENSG00000257246.1	0.14551	0.302473	0.0214629	0.0883552	-0.104488	0.0466189	0.117172	0.25913	0.0870965	0.85399	0.441751	0.365803	0.695317	0.320114
ENSG00000245017.2	0.0511523	0.188515	-0.14483	0.0252461	-0.064776	-0.0539403	0.0179904	0.688114	0.27813	0.205823	0.823773	0.570605	0.645785	0.877413
ENSG00000281091.1	0.0707274	-0.394118	0.0829555	-0.0949373	0.0905069	-0.016572	-0.177908	0.578646	0.0191465	0.470257	0.402213	0.427632	0.887778	0.124156
ENSG00000273797.1	0.0103761	0.216129	0.0201168	-0.0742717	-0.0330654	0.0756119	0.127398	0.940639	0.2429	0.870654	0.541161	0.787377	0.549418	0.308026
ENSG00000089116.3	-0.084166	-0.358974	0.0131528	-0.0989073	0.0171703	-0.00994721	-0.0716023	0.561157	0.0659358	0.91851	0.433117	0.892877	0.939871	0.58344
ENSG00000036448.8	-0.0923627	0.0753501	-0.0339787	-0.130474	-0.166675	0.0805405	0.17851	0.467905	0.66705	0.76774	0.248129	0.142073	0.492144	0.122869
ENSG00000234055.1	-0.0574939	0.12069	-0.00817317	0.0121719	0.0365519	0.0286826	0.0626152	0.685587	0.53287	0.948479	0.922123	0.770766	0.824862	0.623051
ENSG00000267552.5	0.0565265	0.29902	0.0322792	0.35749	0.188866	0.0561878	0.205821	0.754699	0.243655	0.84744	0.0254635	0.249529	0.741168	0.215083
ENSG00000106038.11	-0.0197823	-0.203115	0.275923	-0.201878	0.347109	0.136875	0.0132094	0.886011	0.281702	0.0217413	0.0913554	0.00324051	0.273123	0.915509
ENSG00000255189.1	-0.0930303	-0.0153504	0.0993444	-0.00666454	0.00365306	0.112759	0.282784	0.511845	0.935832	0.431077	0.957313	0.976776	0.378921	0.0235672
ENSG00000164114.17	0.0790535	0.114566	0.104263	-0.012166	0.130867	-0.028478	0.106193	0.534642	0.512256	0.363648	0.914589	0.250317	0.808367	0.361238
ENSG00000199836.1	0.315466	-0.108824	-0.100073	0.168988	0.247801	-0.126613	-0.139516	0.116451	0.688288	0.585789	0.355183	0.171488	0.497315	0.454132
ENSG00000149089.11	0.0831081	0.0952381	0.0163002	0.00923582	-0.0339581	-0.0171835	-0.0573069	0.513826	0.586295	0.887361	0.935128	0.766389	0.883665	0.622921
ENSG00000179632.8	0.0345444	-0.0980392	0.0373424	-0.0919831	-0.0151655	-0.0233001	-0.128202	0.786399	0.575277	0.745493	0.416305	0.894468	0.842714	0.269732
ENSG00000114861.17	0.041325	0.238375	0.127404	0.125973	-0.0400195	0.19357	0.215694	0.74577	0.167893	0.266321	0.264928	0.72621	0.0961141	0.0613031
ENSG00000138193.13	0.0866129	0.179272	0.120171	0.0590483	0.0492697	0.00623044	0.0182092	0.496171	0.302801	0.294643	0.602173	0.666322	0.957691	0.875934
ENSG00000152942.17	-0.0455628	0.17451	-0.0614196	0.104173	-0.136076	0.12495	0.102584	0.720714	0.316035	0.59321	0.357052	0.231789	0.285467	0.377878
ENSG00000240809.1	-0.133162	-0.122978	0.040542	0.0292196	0.0466045	0.0715083	0.0228436	0.294186	0.481556	0.724522	0.796955	0.683385	0.542087	0.844711
ENSG00000227233.1	0.0299897	-0.166667	0.275214	-0.0994872	0.193846	0.24087	0.266923	0.905967	0.677745	0.173592	0.628712	0.342694	0.256872	0.197106
ENSG00000118363.10	0.137009	0.0215686	-0.00433743	0.0297937	0.0359299	-0.0739972	0.0171702	0.280333	0.902122	0.969936	0.792674	0.753245	0.528082	0.882961
ENSG00000258116.1	0.0574739	0.138235	0.0677298	-0.0358349	-0.178612	0.319619	0.33357	0.762903	0.609666	0.677955	0.826242	0.270151	0.0504535	0.0436343
ENSG00000273311.1	0.0340404	-0.173389	-0.0503674	0.0622128	-0.0834956	0.0450356	-0.0102802	0.789443	0.3192	0.661438	0.582827	0.464428	0.701228	0.929767
ENSG00000136169.15	0.0188986	0.196639	-0.0609391	0.0696671	-0.0461295	0.180569	0.199809	0.882167	0.25756	0.59611	0.538423	0.686442	0.121074	0.0835375
ENSG00000279700.1	0.0286289	0.285557	0.0214794	0.128845	-0.094026	0.02878	-0.0705294	0.826636	0.113131	0.854866	0.264089	0.419144	0.810344	0.55322
ENSG00000121644.17	-0.0805654	-0.245378	0.201153	-0.0887014	0.248637	0.0155903	-0.0754614	0.526832	0.15538	0.0774036	0.433183	0.0271378	0.894386	0.517063
ENSG00000135903.17	0.167362	0.257143	0.187243	-0.0135021	0.131353	0.196615	0.253096	0.186218	0.1359	0.100685	0.905241	0.248544	0.0908982	0.0273892
ENSG00000138495.5	0.084116	0.0366947	-0.118729	0.0329817	-0.0455453	-0.131977	-0.0752153	0.508716	0.834234	0.300516	0.771062	0.69021	0.259022	0.518435
ENSG00000204528.3	0.0471164	0.116135	0.117967	0.218643	0.135586	0.0602175	0.142284	0.769886	0.59771	0.400192	0.112199	0.333034	0.677842	0.324289
ENSG00000169992.8	-0.0954781	-0.273109	0.0985976	-0.134482	0.0944255	-0.00990043	-0.0430895	0.452961	0.112421	0.390436	0.233798	0.407814	0.932816	0.711687
ENSG00000239344.1	0.00639117	-0.040056	-0.0012772	-0.0691045	0.0313291	0.0255761	0.00847573	0.960025	0.819289	0.991145	0.541715	0.784017	0.827576	0.942072
ENSG00000253309.5	0.105769	0.111688	0.0258952	0.094742	-0.0599021	0.153439	0.111949	0.40936	0.529439	0.823108	0.406237	0.602389	0.191822	0.338955
ENSG00000101323.4	-0.0718631	0.01	-0.241873	0.191855	-0.0779186	-0.126531	0.119904	0.646992	0.962162	0.0905946	0.177427	0.586798	0.386304	0.406877
ENSG00000272456.1	0.342632	0.233333	0.0262239	0.229773	-0.0903912	0.0554465	0.0592607	0.00598072	0.177339	0.820899	0.0416447	0.43126	0.638919	0.613533
ENSG00000251538.4	-0.177342	0.466667	0.121511	0.118227	-0.0625616	0.192118	0.108374	0.407094	0.173939	0.537928	0.541324	0.747149	0.327378	0.575756
ENSG00000263711.4	0.0369623	-0.203065	0.125437	-0.154159	-0.00682601	0.0637355	0.0828533	0.792733	0.300026	0.319434	0.216507	0.95662	0.622619	0.518558
ENSG00000262662.1	-0.340972	0.0164835	-0.17881	-0.122383	-0.135829	-0.138598	-0.000366569	0.0817719	0.957376	0.319428	0.490497	0.443708	0.465137	0.998411
ENSG00000127564.15	-0.114675	-0.366387	0.00840931	-0.15429	0.00954236	-0.0741394	-0.177881	0.366899	0.0304062	0.941749	0.171464	0.933482	0.527287	0.124215
ENSG00000219395.2	-0.0397039	0.01	0.0530678	0.0599311	-0.093007	0.140931	0.10871	0.784272	0.962162	0.677067	0.632643	0.461185	0.278653	0.400312
ENSG00000254843.1	-0.0660507	0.377622	-0.00403226	0.118768	-0.0289589	0.170936	-0.0705228	0.748529	0.226206	0.982824	0.517359	0.874983	0.375306	0.711146
ENSG00000277998.1	-0.194644	0.00448179	-0.00921863	-0.0182841	-0.0297468	-0.00207681	-0.00863978	0.123257	0.979615	0.936155	0.8719	0.794679	0.985891	0.940952
ENSG00000275248.1	-0.0760505	0.0711144	-0.0522475	-0.0411386	-0.0195664	-0.0822234	0.0760374	0.592059	0.698927	0.689232	0.748874	0.880019	0.539477	0.567059
ENSG00000226086.5	-0.161291	-0.107283	0.0973583	-0.0416784	0.133301	0.186287	0.0607792	0.202928	0.5396	0.396449	0.713033	0.241537	0.109545	0.601975
ENSG00000235023.1	-0.0692262	-0.231373	-0.00742296	-0.0411392	-0.0392648	-0.0266856	0.0636774	0.586753	0.181113	0.948572	0.716587	0.731175	0.820219	0.584735
ENSG00000176973.7	0.0125762	-0.0464986	0.0468519	-0.103751	-0.0474927	-0.0317496	-0.00708134	0.921432	0.790823	0.683767	0.359012	0.67768	0.786845	0.951589
ENSG00000255521.1	0.0933217	0.149064	-0.0316358	0.174641	-0.181517	0.095601	0.142941	0.474392	0.40771	0.787591	0.128736	0.116584	0.424385	0.227658
ENSG00000249514.1	0.299039	0.494505	-0.444786	0.312821	-0.0488889	-0.133846	-0.053913	0.1764	0.0722497	0.0228017	0.119714	0.812527	0.523572	0.802432
ENSG00000272374.1	-0.0369267	0.0467787	-0.0388346	-0.000539147	-0.0486855	0.013542	0.0572522	0.772053	0.789591	0.735689	0.996287	0.670048	0.908198	0.623253
ENSG00000159479.15	0.00936913	-0.111765	-0.00532379	0.039428	-0.0417478	-0.0086202	-0.00415584	0.941426	0.522691	0.963103	0.727908	0.714882	0.941487	0.971578
ENSG00000112511.16	0.00542906	0.0857143	0.0741663	0.0521566	-0.0038705	-0.0266856	-0.128722	0.966039	0.624432	0.518711	0.645258	0.972994	0.820219	0.26778
ENSG00000196381.9	0.148188	0.0394958	-0.0471807	0.0178622	0.0433544	-0.0683357	-0.0059877	0.242563	0.821775	0.681667	0.874834	0.704406	0.560199	0.959059
ENSG00000211950.2	0.0480712	0.0402477	-0.00426743	-0.10749	0.00991903	0.149123	0.340847	0.797334	0.874015	0.979714	0.514837	0.952211	0.37838	0.0362512
ENSG00000231062.1	0.166942	0.205882	-0.195258	0.123044	-0.244488	-0.0776735	0.0470383	0.361124	0.444285	0.209557	0.426196	0.114094	0.633794	0.770256
ENSG00000154511.10	-0.04231	-0.089916	-0.0862808	-0.0653305	0.00559883	-0.178549	-0.126999	0.739921	0.60748	0.452586	0.564051	0.960943	0.125361	0.274289
ENSG00000144504.14	-0.155358	0.00840336	-0.040175	0.0029067	-0.0823272	-5.6899e-05	-0.0556664	0.220264	0.961788	0.726918	0.97962	0.470724	0.999613	0.632923
ENSG00000142507.8	0.218124	0.0123249	-0.0199927	0.0172527	-0.0402142	-0.068478	-0.00850308	0.0833592	0.943979	0.862072	0.879075	0.724931	0.559381	0.941885
ENSG00000259677.1	0.0267704	-0.0626087	0.217851	-0.029398	0.078286	0.183533	0.119408	0.861426	0.771334	0.103543	0.825072	0.559135	0.18403	0.385214
ENSG00000164116.15	9.16296e-05	0.203081	-0.0164266	-0.06594	-0.0110029	0.160825	0.204511	0.999427	0.24198	0.886493	0.560415	0.92333	0.168085	0.0763744
ENSG00000273305.1	-0.13524	-0.0692131	0.0145728	-0.0018589	0.0273674	0.0767308	-0.062214	0.294623	0.697313	0.900568	0.987113	0.813228	0.518781	0.598482
ENSG00000138669.8	-0.0879585	0.0481283	0.0321214	-0.0574395	-0.0931655	-0.0146881	0.0712944	0.503949	0.790262	0.785864	0.624494	0.429811	0.903236	0.554636
ENSG00000250927.1	-0.0300447	-0.134301	0.129701	-0.0816815	0.138838	0.0963406	0.0890719	0.815179	0.448899	0.267399	0.480058	0.231656	0.420794	0.453624
ENSG00000174013.7	-0.152701	-0.352101	0.194122	-0.145148	0.199513	-0.0418777	-0.084812	0.228354	0.0380461	0.0885674	0.198512	0.0779316	0.721289	0.466348
ENSG00000235110.5	0.150373	-0.0563241	-0.0974985	0.13238	0.0829705	-0.0393277	0.0375651	0.354359	0.798523	0.491691	0.339962	0.554754	0.786268	0.791476
ENSG00000196704.10	0.15616	0.216246	-0.145336	0.03624	-0.0549659	-0.261195	-0.108189	0.217862	0.212142	0.204227	0.749153	0.630428	0.0236068	0.352231
ENSG00000251332.1	0.116555	0.570588	-0.135638	0.208749	-0.0178076	-0.0836627	0.0482213	0.498429	0.0209907	0.363318	0.154482	0.90543	0.584796	0.753097
ENSG00000259235.1	0.131312	0.213065	0.283869	0.11563	0.152385	0.250282	0.135125	0.395528	0.285953	0.0339895	0.3874	0.257795	0.0706809	0.329955
ENSG00000178821.11	0.20629	0.297654	0.104361	0.0582365	0.176017	0.0967136	0.133642	0.113796	0.0980181	0.376218	0.617283	0.130898	0.422355	0.263066
ENSG00000244019.1	-0.16875	-0.164039	0.0259999	0.0937521	0.0995543	0.0405682	-0.0158649	0.21377	0.395156	0.834566	0.44699	0.419243	0.750272	0.89939
ENSG00000106069.19	0.0582765	0.333894	-0.096372	0.0776371	-0.0238802	0.0252063	-0.00440191	0.647375	0.0499644	0.401274	0.492876	0.834527	0.830032	0.969896
ENSG00000267871.4	0.122532	0.0596639	-0.0821078	0.0357712	-0.0240263	-0.0858606	0.0200684	0.334758	0.73351	0.474821	0.752293	0.83353	0.4639	0.863383
ENSG00000225715.1	0.00690018	0.141496	-0.153689	0.0952734	-0.0795228	-0.0993625	0.110851	0.958634	0.439834	0.200673	0.422673	0.50668	0.420144	0.364525
ENSG00000176928.5	0.106611	0.29916	-0.0449298	0.126793	-0.115969	0.101935	0.171866	0.401765	0.0808443	0.696093	0.261809	0.308791	0.384179	0.137668
ENSG00000233714.1	-0.248515	-0.2	0.214012	-0.0727969	0.157088	-0.0174359	0.00239316	0.252862	0.613404	0.274154	0.712775	0.424691	0.932627	0.990743
ENSG00000129455.14	-0.0677201	0.230769	-0.0815385	-0.0848596	-0.107009	-0.3083	0.0130435	0.776657	0.470532	0.698411	0.673873	0.602853	0.152361	0.951765
ENSG00000161896.9	-0.116759	0.110364	-0.150242	0.0542663	-0.0608325	-0.174822	-0.241066	0.358195	0.527947	0.189201	0.631934	0.594334	0.133574	0.0359244
ENSG00000254672.1	0.0939335	-0.367857	0.0367075	0.297654	0.0560484	0.20416	0.174384	0.662416	0.177342	0.847291	0.0980181	0.764577	0.297372	0.365603
ENSG00000143033.16	0.0324598	-0.17535	0.168679	-0.032888	0.0936222	0.0759317	-0.0893506	0.799011	0.313673	0.139867	0.771695	0.411832	0.517322	0.442744
ENSG00000256150.1	-0.10068	-0.012987	0.0434153	0.0152237	0.0541847	0.0342355	0.0739397	0.520622	0.955444	0.755255	0.91216	0.694391	0.809598	0.598767
ENSG00000259956.1	-0.0938517	-0.412885	0.126317	-0.0567745	0.09815	0.133087	-0.00697198	0.46073	0.0136995	0.270458	0.616247	0.389485	0.255004	0.952336
ENSG00000150773.9	0.186581	0.19972	-0.0500133	0.109236	-0.127313	-0.0675676	0.131046	0.139883	0.250028	0.663674	0.334062	0.263525	0.564627	0.259163
ENSG00000259847.1	-0.138015	-0.0338462	-0.274938	-0.226912	-0.330132	0.062248	0.217365	0.377459	0.872399	0.0442138	0.0957171	0.0147697	0.657913	0.121643
ENSG00000268140.1	-0.22988	-0.117095	-0.0243444	-0.0899841	-0.178343	0.163749	0.00298724	0.0699194	0.502925	0.833544	0.430317	0.11824	0.163296	0.979707
ENSG00000278987.1	-0.246933	-0.137701	0.122602	0.0247439	0.116406	0.147116	-0.0287541	0.0616641	0.44476	0.308404	0.835389	0.330172	0.231234	0.81457
ENSG00000260729.1	-0.0748835	0.0722689	-0.0306273	-0.0103457	-0.00911746	-0.00866346	-0.0195448	0.5597	0.68462	0.791457	0.927897	0.936854	0.9416	0.867814
ENSG00000205362.9	0.213195	0.0572956	0.0827593	0.0501947	0.0424765	0.152521	0.169275	0.0934169	0.747562	0.474262	0.660439	0.71194	0.194526	0.146547
ENSG00000245667.2	0.0211828	0.232229	-0.0575087	-0.0109421	-0.155757	0.120134	0.180215	0.869113	0.179457	0.619334	0.923752	0.173285	0.307948	0.121818
ENSG00000258517.1	-0.285876	0.136364	0.066349	-0.146261	-0.0483871	0.0358176	0.0546798	0.197147	0.689309	0.718255	0.424425	0.792564	0.850951	0.77816
ENSG00000254768.4	-0.151107	-0.0231508	-0.0513325	-0.287032	-0.0622624	0.207959	0.165714	0.33946	0.918549	0.723317	0.0391	0.664259	0.151611	0.255144
ENSG00000259799.1	-0.175499	-0.0102368	-0.0516473	0.0174383	-0.0530259	0.0761755	-0.0532099	0.17245	0.954179	0.657705	0.879553	0.646944	0.52182	0.652526
ENSG00000196296.12	-0.135818	-0.267787	-0.149028	0.101078	-0.0991237	-0.0583215	-0.0557758	0.284575	0.119881	0.192842	0.371574	0.384776	0.619176	0.632254
ENSG00000270457.1	0.0400511	0.0443548	-0.0234406	0.0898124	-0.186893	-0.0138947	0.103361	0.765322	0.812715	0.846148	0.449864	0.115957	0.910459	0.398018
ENSG00000231952.3	0.132475	0.0756303	0.00239234	0.113145	0.0610149	0.0544243	0.00477952	0.300667	0.665884	0.983525	0.320798	0.595652	0.645124	0.967538
ENSG00000279123.1	0.0523158	0.247164	-0.125624	0.177793	-0.188049	-0.0156154	0.112586	0.712623	0.18791	0.326575	0.159862	0.136736	0.905735	0.387652
ENSG00000206791.1	0.142332	-0.186813	-0.212021	0.0161251	-0.155012	-0.190502	-0.0493927	0.429445	0.541124	0.183255	0.919268	0.32698	0.251946	0.765242
ENSG00000109805.8	-0.0331012	-0.318768	0.15009	-0.0312236	0.162293	0.103727	-0.111524	0.795125	0.0619874	0.189653	0.78296	0.153006	0.37583	0.337494
ENSG00000203780.9	0.00629954	0.244818	-0.149433	0.113807	-0.0528968	0.00122333	0.158606	0.960598	0.156355	0.191623	0.314134	0.643373	0.991689	0.17117
ENSG00000111641.9	-0.100999	0.00420168	-0.0787946	-0.00663385	-0.0855648	-0.0295306	-0.0911005	0.427138	0.980889	0.492885	0.953403	0.453393	0.801426	0.433825
ENSG00000221923.7	-0.0655152	0.179272	0.0552233	0.0861463	0.153651	-0.0449787	-0.0278879	0.607011	0.302801	0.631077	0.44659	0.176388	0.701588	0.810998
ENSG00000163975.10	-0.0496633	0.0823529	-0.059194	0.119714	-0.0410662	0.0995448	0.182884	0.696746	0.638132	0.606694	0.289547	0.719342	0.395482	0.113811
ENSG00000239893.1	0.0780957	0.471429	-0.0496562	0.154469	0.267532	0.0815508	0.0474599	0.704534	0.0760704	0.780333	0.383065	0.126102	0.651872	0.793112
ENSG00000127329.13	0.00235946	0.352101	-0.264685	0.050797	-0.20017	-0.0683642	0.0819686	0.985237	0.0380461	0.0191898	0.653904	0.0769367	0.560035	0.481477
ENSG00000257815.4	0.0227012	0.153221	-0.00142895	0.0428739	-0.0722006	-0.014623	0.180205	0.858681	0.379535	0.990093	0.705174	0.527171	0.900904	0.119296
ENSG00000262358.1	-0.180143	-0.137463	-0.00363157	-0.0828478	-0.107311	0.145788	0.0980311	0.192406	0.453107	0.976732	0.505076	0.387397	0.250363	0.440914
ENSG00000077044.8	-0.213566	-0.0366947	-0.0556026	-0.0451711	-0.0530185	0.0534282	-0.0956664	0.0901773	0.834234	0.62873	0.69016	0.642609	0.648926	0.411039
ENSG00000143183.15	0.237939	0.0565826	0.0802109	0.050797	0.104649	-0.0424467	-0.0795079	0.0583197	0.74681	0.485119	0.653904	0.358701	0.71766	0.494779
ENSG00000229941.4	-0.23019	-0.0617647	-0.153959	0.0401833	0.0798797	0.0358176	0.16129	0.238627	0.820242	0.400177	0.821486	0.65857	0.850951	0.386042
ENSG00000279455.1	0.164446	-0.10303	0.0409035	-0.0634921	0.0201465	-0.0123077	-0.201538	0.47627	0.776998	0.839472	0.748229	0.92055	0.953438	0.334012
ENSG00000108774.13	0.155106	0.179272	-0.0672871	0.0633615	-0.0130964	-0.0907539	-0.00749146	0.221022	0.302801	0.558323	0.575876	0.9088	0.438723	0.948789
ENSG00000125522.3	-0.127083	0.263736	0.0497537	0.0229143	0.268966	-0.0574713	-0.104396	0.573047	0.383937	0.797715	0.904333	0.158284	0.771446	0.604314
ENSG00000183696.12	0.169332	0.22409	-0.0728259	0.180333	-0.0866358	-0.0361593	0.131292	0.181015	0.195625	0.526316	0.109366	0.447738	0.75809	0.258262
ENSG00000228318.3	0.141333	-0.0792308	0.16678	0.11598	-0.0164171	0.164173	0.11481	0.327568	0.706571	0.195114	0.361434	0.898382	0.21405	0.382392
ENSG00000269680.1	0.00267201	0.144383	-0.0695118	0.0805704	-0.271246	0.113724	0.236572	0.984553	0.446529	0.573255	0.507304	0.0241697	0.367051	0.0558191
ENSG00000269113.3	-0.107596	0.245658	-0.133651	0.0961791	-0.0962756	0.200199	0.170636	0.397405	0.154894	0.243388	0.395292	0.398647	0.0850448	0.14055
ENSG00000231302.1	-0.0040731	-0.15	0.0555024	0.0097874	-0.0313715	0.124681	0.0622655	0.97808	0.474197	0.684531	0.942397	0.816802	0.369033	0.651553
ENSG00000268442.1	0.121753	0.392157	-0.0769737	0.171331	-0.00499026	-0.0681366	-0.0357075	0.337862	0.0198074	0.502965	0.128462	0.965185	0.561345	0.75943
ENSG00000166126.9	-0.042562	0.135294	-0.0306402	0.053774	0.0113681	-0.0231863	-0.0443199	0.738428	0.43839	0.790008	0.635033	0.920794	0.843473	0.70383
ENSG00000276289.3	0.106181	0.237692	0.0215663	0.0215615	-0.041067	0.196591	0.195177	0.472582	0.252579	0.871205	0.870109	0.755388	0.142733	0.142043
ENSG00000129451.10	-0.0080383	0.184721	-0.143073	0.0626479	-0.121722	0.112258	0.207361	0.950558	0.295632	0.220747	0.588319	0.294885	0.347812	0.078356
ENSG00000260000.2	0.0540615	0.0742297	0.054161	0.0396624	0.0670399	-0.0464296	-0.0385783	0.671363	0.671722	0.637669	0.726353	0.557185	0.692436	0.740745
ENSG00000117139.15	-0.0978147	-0.240896	0.0663514	-0.100938	0.096592	0.0220768	-0.0923035	0.441928	0.163308	0.563821	0.372242	0.397092	0.850875	0.427753
ENSG00000001460.16	0.168851	0.389636	0.00618369	0.101969	0.0512902	0.0927169	0.042406	0.182276	0.020685	0.957149	0.367357	0.653499	0.428844	0.716064
ENSG00000241057.1	-0.105993	0.0823529	-0.100849	-0.158064	-0.106232	-0.0500427	-0.0252358	0.404518	0.638132	0.379655	0.161129	0.351441	0.669838	0.828684
ENSG00000135723.12	0.0462272	0.172269	-0.0490016	0.237295	-0.00917722	0.14276	0.287491	0.716812	0.322386	0.670079	0.0342877	0.936022	0.221769	0.011797
ENSG00000080031.8	-0.0251523	0.107003	-0.14397	0.12105	-0.0994888	-0.0384353	0.0013944	0.843605	0.540665	0.208557	0.284168	0.383018	0.743373	0.990462
ENSG00000168300.12	-0.039103	0.271148	0.0541104	0.022316	0.00701071	0.173371	0.180697	0.759014	0.115128	0.637984	0.84396	0.951104	0.13688	0.118273
ENSG00000234206.4	-0.156167	-0.106897	-0.22239	-0.0727481	0.0292395	-0.169487	-0.199768	0.268918	0.581003	0.0773544	0.561587	0.81715	0.191613	0.119541
ENSG00000200693.2	0.0583344	0.198599	-0.030729	-0.123899	-0.0250123	0.151793	0.152113	0.647048	0.252749	0.789414	0.27353	0.826802	0.193588	0.1896
ENSG00000268947.1	-0.0244422	0.189356	-0.159853	0.106704	-0.240774	-0.0359602	0.097717	0.847968	0.275954	0.162114	0.345437	0.0325582	0.759382	0.401037
ENSG00000231982.1	-0.0610024	-0.000840336	-0.0886329	0.0951008	0.00881207	-0.199232	-0.17028	0.632047	0.996177	0.440312	0.400631	0.938563	0.0865941	0.141391
ENSG00000145451.11	-0.0152985	0.0139037	-0.027788	-0.0390944	-0.0131135	-0.0718993	0.0142532	0.905272	0.937794	0.81041	0.732297	0.909277	0.542684	0.903399
ENSG00000250420.7	0.179998	-0.0527024	0.0576835	0.130726	-0.0352325	0.108464	0.116123	0.215865	0.802437	0.661546	0.315282	0.789275	0.417682	0.385361
ENSG00000227097.5	-0.00627663	0.158263	-0.143312	-0.017909	-0.232011	0.0215647	-0.153739	0.960741	0.363859	0.210665	0.874508	0.0396427	0.854295	0.184856
ENSG00000236764.4	0.0372708	-0.061629	0.00457773	-0.0335328	0.0334593	-0.063201	-0.019426	0.769987	0.725067	0.968271	0.767773	0.769725	0.590106	0.867716
ENSG00000106125.14	0.148371	0.242297	0.0977377	0.0281997	0.00277507	0.0446088	0.200137	0.241974	0.1608	0.394602	0.803541	0.980635	0.703927	0.0830211
ENSG00000076984.16	-0.147295	-0.0235294	0.031399	0.0241444	0.0394596	-0.0436131	-0.271442	0.245446	0.893272	0.784931	0.831351	0.729892	0.71024	0.0176979
ENSG00000232360.1	-0.114447	-0.308232	-0.0920172	0.0635648	-0.0389404	-0.0133496	-0.250428	0.59438	0.329698	0.616453	0.720986	0.829649	0.944182	0.174211
ENSG00000271824.1	-0.1699	-0.185081	0.0798005	-0.0340536	0.0468478	-0.165097	-0.0722602	0.206408	0.318869	0.511383	0.776426	0.698051	0.181834	0.55815
ENSG00000218018.2	0.00792545	0.176471	-0.00712445	0.0334956	-0.110965	0.016157	0.12128	0.950843	0.310542	0.950965	0.769482	0.333452	0.891323	0.299965
ENSG00000133624.12	0.0373849	0.192437	0.0847886	-0.0879747	-0.0131451	0.0209388	0.0947915	0.769303	0.26807	0.46047	0.436973	0.908462	0.85848	0.415351
ENSG00000209082.1	0.112917	-0.0828446	-0.0077381	0.0133806	0.0284965	0.133338	0.0564036	0.42544	0.652155	0.95161	0.91508	0.821719	0.301528	0.660607
ENSG00000125843.9	0.194736	0.265826	-0.0348386	0.017323	-0.110686	-0.0282219	0.055393	0.123077	0.12272	0.762034	0.878585	0.331494	0.810058	0.634597
ENSG00000155974.10	-0.149059	0.0355742	0.128998	-0.139475	0.0495131	0.0999716	0.126917	0.239776	0.839228	0.260338	0.216769	0.664772	0.39345	0.274601
ENSG00000243664.1	0.263171	-0.375824	0.150769	0.233077	0.0715385	-0.174783	-0.162609	0.225027	0.18541	0.471907	0.262181	0.733995	0.414007	0.447754
ENSG00000105053.9	0.0669355	0.0470588	0.190455	-0.00611814	0.133033	0.130356	0.129597	0.599222	0.788359	0.0948752	0.957028	0.242492	0.264972	0.264513
ENSG00000267717.1	0.20363	0.149231	0.0445659	0.271355	0.0345106	0.141224	0.0779352	0.190293	0.476492	0.753739	0.0471668	0.806206	0.333088	0.590601
ENSG00000221539.1	0.131346	0.252559	0.011988	0.157327	-0.13742	0.108745	0.108933	0.304841	0.149568	0.917584	0.166142	0.230231	0.356387	0.352207
ENSG00000231378.1	-0.0751413	0.227273	-0.112943	-0.275862	-0.109469	-0.0815385	0.0246154	0.739632	0.501536	0.574868	0.147478	0.579225	0.698411	0.907024
ENSG00000260286.2	0.260751	0.328571	0.0669468	0.0593838	0.146779	-0.241644	-0.309091	0.180188	0.23181	0.702381	0.734716	0.40013	0.175483	0.0752849
ENSG00000117394.18	-0.222294	0.0619048	-0.0821078	-0.053985	-0.0202288	-0.0774111	-0.108872	0.0774864	0.723885	0.474821	0.633704	0.859548	0.50917	0.349179
ENSG00000226235.1	0.1206	0.0139296	0.0692327	0.109782	-0.0794459	0.0692729	0.116508	0.36718	0.939685	0.563351	0.351793	0.504052	0.571671	0.336804
ENSG00000261654.1	-0.18267	-0.361625	0.110942	-0.000486855	0.101683	-0.0214883	-0.0875391	0.151872	0.032799	0.336776	0.996602	0.375703	0.8558	0.455176
ENSG00000125084.10	-0.139597	0.00034188	-0.0850733	-0.133744	-0.184222	-0.0904283	0.0699806	0.328568	0.998677	0.503888	0.28435	0.141824	0.48826	0.588868
ENSG00000263834.1	-0.0875055	0.307692	-0.139919	-0.0241935	0.0375	0.174638	0.0229143	0.684313	0.330589	0.452816	0.89721	0.841261	0.356002	0.904333
ENSG00000251615.3	0.0101938	0.156863	0.0122789	0.0775434	0.0219328	-0.0473684	-0.0299385	0.936281	0.368174	0.915029	0.493399	0.847853	0.686537	0.797388
ENSG00000241537.1	-0.199137	-0.176522	0.0275208	-0.0684551	0.215541	-0.105797	-0.113742	0.217988	0.409303	0.854306	0.647524	0.145655	0.489137	0.462248
ENSG00000030304.11	0.00944074	0.105242	0.109067	0.110376	0.113295	0.0501311	0.116565	0.944945	0.573128	0.379631	0.366596	0.357623	0.691679	0.355123
ENSG00000233469.1	-0.215436	0.127016	0.108399	-0.0692929	-0.0574479	0.0616003	-0.0512116	0.104348	0.495935	0.364737	0.557447	0.629265	0.615091	0.673734
ENSG00000220256.3	-0.112675	-0.0818182	-0.0661094	-0.0128571	0.104755	-0.240086	-0.257601	0.483055	0.72441	0.655283	0.930131	0.478583	0.108024	0.0839245
ENSG00000212497.1	-0.372808	-0.021978	0.0112045	-0.0751609	0.234492	0.0194282	-0.058518	0.0507173	0.943186	0.949065	0.663078	0.168643	0.915948	0.742357
ENSG00000261840.2	-0.0286801	-0.103361	-0.0542116	0.0949602	-0.11889	-0.137639	-0.132604	0.822007	0.554606	0.637354	0.40133	0.296679	0.238964	0.253492
ENSG00000234769.7	0.0643927	-0.288235	0.0465231	0.034271	-0.042259	0.0954196	0.0570882	0.613198	0.0931242	0.68587	0.76237	0.711543	0.415451	0.624251
ENSG00000164266.9	-0.069514	0.198167	-0.0238282	0.109528	0.0852063	0.126021	0.119801	0.597662	0.26124	0.840294	0.346265	0.467326	0.291507	0.312707
ENSG00000261399.1	0.0756634	0.299231	-0.0954505	0.0427897	-0.218936	0.0247437	0.208582	0.609262	0.146198	0.47601	0.745466	0.0957175	0.856355	0.119458
ENSG00000187135.7	-0.0623769	-0.0165266	-0.140884	-0.00196906	-0.100998	-0.0883926	-0.0208339	0.624377	0.924928	0.218579	0.98622	0.375806	0.450775	0.858224
ENSG00000206344.6	0.0463875	0.228291	-0.157223	0.0266057	-0.258885	0.0799431	0.128093	0.715871	0.187157	0.169225	0.814445	0.0212355	0.495371	0.270144
ENSG00000240877.3	-0.0512273	0.0985994	-0.122877	-0.032814	-0.0970548	0.0295742	0.0321479	0.690097	0.573085	0.287036	0.774047	0.39793	0.802486	0.784235
ENSG00000278126.1	0.105076	0.179552	0.000796672	0.0752349	0.0115994	-0.182105	-0.00578268	0.408615	0.302033	0.994477	0.507157	0.919187	0.117889	0.960459
ENSG00000278981.1	0.136809	0.197802	0.127826	0.161026	-0.06	0.144348	0.222308	0.554294	0.517131	0.551685	0.431961	0.775723	0.500983	0.285489
ENSG00000168237.16	0.00442113	-0.00616246	-0.0200685	-0.0157525	0.0122201	0.0324893	0.11177	0.972341	0.971973	0.861554	0.889527	0.914879	0.782	0.336422
ENSG00000009724.15	-0.133894	-0.167227	0.0428559	-0.0669714	0.0138267	0.112063	0.123636	0.291518	0.336964	0.709481	0.554286	0.903738	0.338461	0.2873
ENSG00000237424.1	-0.10022	-0.316246	0.0586123	0.0236756	0.079406	-0.0335989	-0.15013	0.430729	0.0641963	0.61024	0.83458	0.486663	0.774749	0.195506
ENSG00000177519.3	-0.063591	0.0173669	-0.152139	-0.0630098	-0.182425	-0.13027	-0.131292	0.617634	0.921122	0.183611	0.578	0.107591	0.265288	0.258262
ENSG00000105048.15	-0.111513	0.105602	-0.0797051	-0.07609	-0.0996592	0.174225	0.0845386	0.380343	0.546007	0.487885	0.501555	0.3822	0.134928	0.467791
ENSG00000280106.1	-0.174669	0.0142857	-0.0928059	-0.0839194	-0.263632	0.0849502	0.138674	0.167448	0.935084	0.419003	0.458462	0.018897	0.46867	0.232213
ENSG00000228360.1	0.0686993	0.152381	0.0354961	-0.0908111	-0.0356134	0.153257	0.216487	0.589611	0.382185	0.75768	0.422289	0.75535	0.189275	0.0603333
ENSG00000198888.2	0.238695	0.247619	-0.137976	0.21165	-0.163364	0.0120626	0.137307	0.0575011	0.151522	0.228331	0.0596163	0.150277	0.91819	0.236893
ENSG00000143224.16	0.159665	0.220728	0.0769737	-0.0184482	0.035224	0.0029872	0.0193848	0.207581	0.20259	0.502965	0.87076	0.757943	0.979708	0.867993
ENSG00000280483.1	-0.0765262	-0.290769	-0.143628	-0.0579397	-0.120042	0.0459873	-0.0024547	0.601237	0.158511	0.269464	0.651952	0.352711	0.731759	0.985279
ENSG00000236878.1	-0.032921	0.172219	0.233407	-0.0255991	0.252576	0.0505051	0.216017	0.830013	0.44345	0.0805738	0.847386	0.0557698	0.716842	0.113195
ENSG00000258743.4	0.279201	0.0918473	0.126518	0.36417	0.0947368	-0.0491301	-0.11498	0.128241	0.717003	0.442789	0.0226588	0.566188	0.769585	0.485801
ENSG00000049239.11	-0.131534	0.0182073	0.0488499	0.00975152	-0.00589094	0.185548	0.146329	0.300181	0.917318	0.671042	0.93151	0.958907	0.110987	0.20719
ENSG00000089902.9	-0.139735	-0.254342	0.095158	0.0486873	0.0885346	0.0647226	-0.0838004	0.270782	0.140366	0.407259	0.667411	0.437811	0.581168	0.471701
ENSG00000178075.18	0.0103312	0.128571	-0.131375	0.0241913	-0.0418695	-0.206515	-0.0456869	0.935424	0.461683	0.251581	0.831028	0.714086	0.0754615	0.695137
ENSG00000227964.1	-0.131608	-0.171429	-0.0374332	-0.119048	-0.000840336	-0.0434492	-0.0270435	0.496172	0.541272	0.833527	0.495779	0.996177	0.810264	0.87933
ENSG00000108443.12	0.0742429	-0.0112045	0.0532	0.119011	0.156183	-0.0714083	-0.0564593	0.559864	0.949065	0.643657	0.292405	0.169283	0.542654	0.62808
ENSG00000269921.1	0.0483575	0.0585434	-0.0614702	0.0387951	-0.0722493	-0.105889	-0.00174983	0.704348	0.738337	0.592905	0.73211	0.526892	0.365906	0.988031
ENSG00000272734.1	-0.014844	0.322409	-0.125836	0.0581106	-0.1815	0.12367	0.214792	0.907321	0.0589031	0.272299	0.607959	0.109418	0.290471	0.0624219
ENSG00000106571.11	-0.00210748	0.012605	0.0206249	-0.0832161	-0.0348832	-0.027909	-0.106329	0.986814	0.942708	0.857755	0.462247	0.760214	0.812125	0.360616
ENSG00000226824.5	-0.0370642	-0.129972	-0.0100532	-0.102274	-0.0216407	-0.119061	-0.0686808	0.771228	0.456777	0.930388	0.365921	0.849855	0.30896	0.555513
ENSG00000152049.6	0.0995556	0.223249	0.100191	0.0969761	0.110833	0.0890185	0.0903349	0.433806	0.197351	0.382786	0.391373	0.330852	0.447563	0.437714
ENSG00000230707.1	-0.0863151	-0.047619	-0.0889617	-0.0033052	-0.115141	-0.045064	0.06108	0.497658	0.785898	0.438611	0.976815	0.312279	0.701048	0.600176
ENSG00000266563.1	-0.163651	-0.0742297	0.133247	-0.103165	0.169937	0.120797	0.127081	0.196311	0.671722	0.244831	0.361744	0.134323	0.301911	0.273977
ENSG00000123364.4	-0.0530171	-0.00687548	0.0763058	-0.175877	0.0622799	0.0423698	0.000554769	0.679845	0.969216	0.509516	0.121039	0.588034	0.720018	0.996231
ENSG00000225082.2	-0.234869	-0.0940171	-0.0936879	-0.00655738	-0.0366769	-0.135543	0.0577521	0.108077	0.647792	0.48032	0.959998	0.780847	0.319229	0.669586
ENSG00000255153.1	-0.0610941	-0.0955182	-0.245893	0.11669	-0.224197	-0.265889	-0.0845386	0.631535	0.585189	0.0300034	0.301969	0.0469995	0.0211295	0.467791
ENSG00000261663.1	0.0197462	-0.0551821	-0.103555	0.0316221	-0.139289	-0.0381792	0.043527	0.876923	0.752879	0.366933	0.780259	0.220849	0.745024	0.70889
ENSG00000196227.9	0.165231	-0.0708683	0.119615	-0.131528	0.139873	-0.0261735	-0.0157758	0.191966	0.685812	0.296901	0.2443	0.218899	0.823613	0.892407
ENSG00000249996.1	0.0587768	-0.0700779	-0.0138549	-0.0278953	-0.202881	0.106615	0.0806777	0.66992	0.712891	0.912775	0.822696	0.10231	0.405602	0.526254
ENSG00000230080.2	-0.198038	-0.284314	-0.145486	0.0696446	-0.0920219	0.101992	0.0615932	0.119743	0.0978643	0.206775	0.541935	0.42296	0.38721	0.599616
ENSG00000253829.1	0.323185	0.339037	0.0120943	0.378265	0.0220807	0.0422885	0.0806841	0.0117785	0.0498209	0.919111	0.00081957	0.851869	0.728144	0.503572
ENSG00000072694.17	0.0157603	0.176471	0.0980159	0.0196203	0.0549172	0.242304	0.253616	0.901628	0.310542	0.393252	0.862622	0.630731	0.036216	0.0270631
ENSG00000188186.9	0.0715857	0.0929972	-0.0310702	-0.0858181	0.0021665	-0.0734566	0.0203418	0.574034	0.595175	0.78713	0.448329	0.984881	0.531108	0.86154
ENSG00000175309.13	-0.0903926	0.189076	0.12098	0.081083	0.0237829	0.192802	0.177006	0.47749	0.276678	0.29138	0.473833	0.835192	0.0974667	0.126107
ENSG00000150477.13	-0.0919274	-0.1	0.11701	-0.00180497	0.00357838	-0.0116643	-0.0826247	0.470014	0.567621	0.307621	0.987375	0.975031	0.920882	0.477963
ENSG00000236489.1	0.140915	-0.0443756	0.148176	-0.0742857	0.224388	-0.14058	-0.176812	0.398746	0.861206	0.31485	0.61196	0.12114	0.357006	0.239802
ENSG00000011052.20	0.0397233	-0.0879552	-0.0529471	0.0300876	0.0134928	-0.0881007	-0.151124	0.757244	0.615367	0.647434	0.79238	0.906664	0.455413	0.195584
ENSG00000181649.5	0.186123	-0.0151261	0.0264925	0.109119	0.0963729	0.0218777	0.130745	0.140876	0.931274	0.817907	0.334583	0.398168	0.852205	0.260268
ENSG00000110395.4	-0.033651	-0.192437	-0.0409843	0.0656587	-0.0541383	0.00998578	-0.0109911	0.791798	0.26807	0.721639	0.562092	0.635593	0.932238	0.924924
ENSG00000223922.1	0.0242187	0.0498534	-0.0968974	0.0151743	-0.145178	0.034004	-0.068879	0.854266	0.786421	0.411482	0.896486	0.213958	0.778313	0.56535
ENSG00000107018.7	0.242681	0.122434	0.0281047	-0.00685672	0.0103048	-0.108915	-0.00883562	0.0664295	0.504418	0.814714	0.953764	0.931047	0.373015	0.942129
ENSG00000260799.1	-0.151242	0.159341	-0.35	0.042735	-0.424957	0.277244	0.0617391	0.524451	0.603088	0.0863199	0.835788	0.0304593	0.211611	0.77443
ENSG00000128973.10	0.0891786	0.0470588	-0.0425271	0.122175	-0.181889	0.16862	0.0288995	0.483449	0.788359	0.711612	0.27969	0.108646	0.148137	0.804276
ENSG00000100842.11	-0.021762	-0.22549	-0.0178935	0.0361697	-0.00296981	-0.0990327	-0.259713	0.864471	0.192773	0.876433	0.749624	0.979277	0.39793	0.0234741
ENSG00000116285.11	0.0826958	0.0851541	0.000417304	0.130192	0.0773612	0.087027	0.097471	0.515924	0.626707	0.997107	0.249157	0.497988	0.457828	0.402229
ENSG00000244756.1	0.172575	-0.198413	-0.0424315	0.12956	0.0703112	0.123457	0.0821609	0.256953	0.321145	0.765189	0.350442	0.616873	0.393011	0.570557
ENSG00000167880.6	0.273345	0.00100267	0.178668	0.155448	0.124769	0.140828	0.0525486	0.0361926	0.995581	0.130434	0.182952	0.289521	0.244895	0.6634
ENSG00000270930.1	0.08636	0.339525	-0.0792972	-0.0798319	-0.0697479	-0.0427807	0.0646295	0.644126	0.168071	0.655752	0.648485	0.690532	0.813131	0.716504
ENSG00000139656.6	0.264141	-0.238095	0.0867903	0.192344	0.262235	-0.474214	-0.363348	0.0760898	0.231724	0.520907	0.144434	0.0467455	0.000291815	0.00639828
ENSG00000254418.1	0.0156956	0.0904348	-0.0891053	-0.12864	-0.209569	-0.0146751	-0.101048	0.918493	0.674303	0.517675	0.344723	0.1211	0.916936	0.467202
ENSG00000104998.3	-0.00311541	-0.00896359	0.102214	0.0375762	-0.0191577	0.200341	0.235352	0.980508	0.959242	0.373202	0.740225	0.866915	0.0848188	0.0406982
ENSG00000278530.3	0.0498609	-0.173684	0.157019	0.088743	0.321255	-0.039897	-0.0943575	0.793585	0.477017	0.346471	0.586071	0.046133	0.817295	0.578555
ENSG00000230806.1	0.0730755	0.142857	-0.0275305	0.254225	0.0455387	0.0965795	0.10892	0.572453	0.420253	0.815887	0.0277382	0.700038	0.423002	0.365899
ENSG00000082068.7	-0.0238466	-0.187395	0.0510755	-0.0625645	0.0442308	0.127482	0.0154204	0.85163	0.281049	0.656975	0.580695	0.698716	0.27574	0.894817
ENSG00000137948.17	-0.0497154	-0.112347	0.071115	-0.117537	-0.0205367	0.0616259	0.0620629	0.715955	0.554467	0.567409	0.336129	0.867978	0.625786	0.623333
ENSG00000165312.6	0.0871856	0.457423	-0.0277065	0.132935	-0.00255599	0.144068	0.176787	0.493316	0.00573179	0.809716	0.239259	0.982164	0.217517	0.126583
ENSG00000235204.1	4.58148e-05	-0.106162	-0.0350915	0.155556	-0.0872444	-0.12734	0.000300752	0.999713	0.543867	0.760359	0.167945	0.444543	0.27628	0.997943
ENSG00000136319.10	0.194301	-0.0627451	0.0705244	-0.147937	0.162902	-0.216842	-0.211565	0.123933	0.720286	0.539504	0.189952	0.151451	0.0616692	0.0665586
ENSG00000249915.6	0.0708068	0.0389356	-0.04321	-0.160759	-0.0460808	-0.0598009	0.0336842	0.578219	0.824264	0.707189	0.154036	0.686756	0.610298	0.772683
ENSG00000241231.1	0.0443029	0.0347339	-0.0587387	0.0282935	-0.0944742	-0.147226	0.012987	0.728134	0.842978	0.609468	0.8029	0.407571	0.207495	0.911342
ENSG00000181991.14	0.163994	0.130812	-0.0902009	-0.00752461	-0.121178	-0.122504	0.0230212	0.195361	0.453847	0.432234	0.947144	0.287413	0.29508	0.843519
ENSG00000226544.4	-0.195548	-0.449045	0.062845	-0.042405	0.0714422	0.0467419	0.0224361	0.130966	0.00772249	0.592206	0.71423	0.53969	0.694552	0.849512
ENSG00000201920.1	0.282358	0.142158	0.105764	0.277746	-0.047065	0.0234366	0.080713	0.0469552	0.453638	0.417231	0.0275275	0.716418	0.860143	0.543389
ENSG00000079819.15	0.0173638	-0.0257703	0.00322462	0.0583216	0.137269	-0.0058037	-0.0134245	0.891677	0.883174	0.977647	0.606655	0.227685	0.960586	0.908368
ENSG00000234460.1	-0.0129997	-0.181818	-0.245211	0.23098	-0.0996169	0.187692	0.131624	0.955401	0.592615	0.208506	0.236975	0.614017	0.368952	0.52156
ENSG00000044524.9	-0.002474	0.080112	-0.11223	0.0785982	-0.0633155	0.072404	0.181162	0.98452	0.647331	0.327937	0.487524	0.579341	0.537026	0.117314
ENSG00000213753.9	-0.125739	-0.0411765	0.191998	-0.214744	0.239387	0.150071	0.0936159	0.322164	0.814321	0.0921799	0.0559204	0.0336034	0.198751	0.421185
ENSG00000197927.11	-0.110872	-0.255462	-0.0716119	-0.078692	0.124367	-0.0942532	-0.12339	0.383107	0.138567	0.533252	0.487004	0.274822	0.421201	0.288268
ENSG00000251359.4	-0.0030925	0.172269	-0.033574	0.0408111	0.046665	0.0654623	0.157457	0.980651	0.322386	0.77043	0.718754	0.682995	0.576846	0.17433
ENSG00000211452.9	0.161823	0.214057	-0.115358	0.224708	-0.173257	0.219845	0.13707	0.205126	0.22413	0.317771	0.046486	0.129277	0.059826	0.24093
ENSG00000143793.11	-0.0596967	-0.054902	0.076569	-0.155016	-0.103213	-0.111892	-0.118524	0.63937	0.754095	0.505219	0.169437	0.365371	0.339202	0.307852
ENSG00000134333.12	-0.123311	-0.0366947	0.0532758	-0.0252696	0.0761685	0.127795	0.0273958	0.331671	0.834234	0.643184	0.823612	0.504658	0.274553	0.814273
ENSG00000275212.1	0.108352	0.498246	-0.00844897	-0.0256188	-0.136216	0.124172	0.146245	0.52325	0.0299213	0.955559	0.862776	0.361257	0.421936	0.337759
ENSG00000277250.1	0.229948	-0.00793759	0.0915438	0.0631142	0.000313123	0.180204	0.175669	0.0976389	0.968023	0.468296	0.611877	0.998009	0.161048	0.168467
ENSG00000143184.4	0.0897328	0.0686323	0.0153771	0.0214129	-0.143897	0.249713	0.147894	0.487946	0.695243	0.895823	0.85335	0.214923	0.0343928	0.211784
ENSG00000266392.1	-0.120157	0.0264037	-0.0317475	-0.0672262	0.0242725	0.0554807	0.0598592	0.36468	0.884036	0.789749	0.5666	0.837357	0.648262	0.619983
ENSG00000261798.1	-0.0318096	-0.0444519	0.0648834	-0.175192	0.0617401	0.0518109	-0.056271	0.809343	0.805967	0.585499	0.132742	0.601277	0.667846	0.641143
ENSG00000114062.16	-0.0626518	-0.0955182	0.230466	-0.0478434	0.225536	0.100626	0.0178537	0.622847	0.585189	0.0423595	0.672845	0.0456645	0.390345	0.878337
ENSG00000119772.15	-0.0762817	-0.231933	0.159271	-0.0688467	0.173515	0.0572119	0.0144087	0.549106	0.180029	0.163667	0.543227	0.126195	0.62587	0.901682
ENSG00000213509.4	0.124354	0.159091	-0.0715789	-0.096372	0.0315474	0.0450759	0.0430803	0.335555	0.376523	0.538913	0.401274	0.78534	0.70493	0.715521
ENSG00000271821.1	0.148242	0.421543	-0.007054	0.0110649	-0.153557	0.159046	0.233351	0.250196	0.0130281	0.951776	0.923403	0.18242	0.178946	0.0454033
ENSG00000138735.14	-0.0317726	0.258543	-0.204365	0.0459447	-0.107181	0.147482	0.204593	0.80318	0.133707	0.0726922	0.685131	0.347128	0.206697	0.076254
ENSG00000265727.2	-0.0660657	0.306767	-0.109796	0.216735	-0.279592	0.184089	0.282609	0.69765	0.188323	0.452649	0.1347	0.051701	0.220692	0.0542626
ENSG00000275491.1	0.121668	0.395238	-0.102266	0.104138	-0.289951	0.12	0.229161	0.342161	0.0187771	0.376142	0.361067	0.010024	0.308492	0.0479671
ENSG00000279013.1	0.145471	0.196923	0.15183	-0.0111683	0.0116917	0.000720288	0.138535	0.346094	0.34543	0.277793	0.936116	0.93378	0.996039	0.33733
ENSG00000131845.13	-0.051702	0.0128852	0.264103	-0.106142	0.248247	0.19724	-0.0262201	0.684937	0.941437	0.019466	0.347998	0.027387	0.089854	0.82211
ENSG00000280186.1	-0.0259379	-0.029972	0.0540533	0.12098	-0.00754509	0.0916327	0.192743	0.840084	0.86429	0.642823	0.29138	0.948074	0.440694	0.0999119
ENSG00000259631.1	0.129312	0.225	0.240412	0.0727651	0.181128	0.0317513	-0.110466	0.488114	0.420105	0.157839	0.664182	0.283338	0.860759	0.533983
ENSG00000182220.12	0.137444	0.191597	-0.011419	-0.0108064	0.0363681	-0.0295306	0.0460697	0.278793	0.270206	0.92096	0.924113	0.750334	0.801426	0.69271
ENSG00000253153.1	0.0104354	-0.103478	0.10552	0.000256126	0.201229	0.0381633	-0.0157466	0.946399	0.630395	0.461156	0.998562	0.152576	0.794601	0.912669
ENSG00000166896.6	0.0348422	0.0621849	0.00749883	-0.101782	-0.0773369	-0.0167568	-0.0287902	0.784602	0.722684	0.948047	0.368242	0.498124	0.886535	0.805002
ENSG00000167676.3	-0.205159	-0.0257703	-0.0275041	-0.0200188	-0.0708617	0.113599	0.113356	0.103892	0.883174	0.81108	0.859858	0.53488	0.331839	0.329568
ENSG00000280007.1	0.0581969	0.119476	-0.0400235	0.0208628	-0.197616	0.252448	0.168217	0.647824	0.494218	0.727907	0.85426	0.0808614	0.0288836	0.146348
ENSG00000232177.1	0.12551	-0.0540616	-0.00818169	0.194398	-0.0317429	0.135078	0.148216	0.323053	0.757745	0.943324	0.0840422	0.781235	0.247899	0.201329
ENSG00000185839.3	-0.0856747	-0.23503	0.0185132	-0.0825251	0.0185858	0.000867716	-0.0242654	0.500866	0.174119	0.872189	0.466765	0.870853	0.994105	0.835178
ENSG00000231261.1	0.159608	-0.0579179	0.0499869	-0.00466268	0.00110664	0.0511613	0.114541	0.235646	0.752866	0.681111	0.968993	0.992692	0.680954	0.348676
ENSG00000228696.7	-0.0923856	-0.092437	-0.18651	0.0753399	-0.207035	-0.0198578	0.0383869	0.467794	0.597404	0.10205	0.505792	0.0671413	0.865717	0.741986
ENSG00000229456.1	-0.064745	-0.230075	-0.123167	0.0688978	-0.0394434	-0.0388624	-0.152449	0.695362	0.329138	0.389199	0.627443	0.781301	0.79313	0.295689
ENSG00000213187.3	-0.104888	-0.252451	-0.0978121	-0.194405	0.071835	-0.0442577	0.0571429	0.581215	0.328294	0.570358	0.248921	0.672657	0.800696	0.740624
ENSG00000102007.9	0.0875521	0.313445	0.0433617	0.106821	-0.097371	0.14367	0.0711141	0.491494	0.0667229	0.706207	0.344905	0.393278	0.218805	0.541559
ENSG00000242411.2	-0.00119119	-0.106723	0.0041604	0.162611	0.0126095	0.130441	0.0853862	0.992547	0.541732	0.971162	0.1493	0.912176	0.264657	0.463324
ENSG00000118094.10	-0.045374	-0.0665107	-0.21303	-0.0135917	-0.10931	-0.106824	-0.12699	0.728419	0.713059	0.066501	0.906606	0.347235	0.371791	0.284341
ENSG00000048162.18	0.0379118	0.142297	-0.0925277	0.059353	-0.0180136	-0.187738	-0.25728	0.766143	0.414827	0.420404	0.600297	0.874796	0.10676	0.0248547
ENSG00000146535.12	-0.0121409	-0.215126	0.00653777	-0.0604079	0.045813	-0.2033	-0.0365824	0.924143	0.214578	0.954698	0.593826	0.688482	0.0802256	0.753721
ENSG00000135547.7	0.101159	0.111765	0.00395807	0.175949	0.00433301	-0.0883073	-0.0813671	0.4264	0.522691	0.972564	0.118369	0.969768	0.451214	0.484711
ENSG00000168306.11	0.0377743	0.283473	0.0342316	0.0874355	-0.0584469	0.101764	0.220232	0.766967	0.0989035	0.766061	0.439796	0.608899	0.38498	0.0559192
ENSG00000064102.13	-0.0748843	-0.318768	0.0462449	-0.0644163	0.174391	-0.0904694	-0.222174	0.556469	0.0619874	0.687651	0.569527	0.124263	0.440166	0.0537374
ENSG00000148426.11	-0.00767398	0.10028	-0.0153138	-0.136568	0.02926	0.0721195	0.0981545	0.95201	0.566531	0.894136	0.226572	0.797968	0.538631	0.398922
ENSG00000115685.13	0.0795574	0.00560224	-0.181983	0.100375	-0.0310127	-0.321053	-0.262584	0.532032	0.97452	0.110796	0.374924	0.786146	0.00497795	0.0219296
ENSG00000271200.1	0.129106	0.234734	0.0648339	0.0287857	-0.0769474	-0.166174	-0.0683254	0.30927	0.174678	0.57279	0.799541	0.500297	0.154197	0.557566
ENSG00000228404.1	-0.280274	-0.622812	0.124525	-0.154894	0.226842	0.0421429	0.149004	0.0759156	0.00196202	0.383954	0.268096	0.10584	0.77372	0.301723
ENSG00000249309.1	-0.00819381	0.294118	0.192846	0.152953	-0.0627891	0.309223	0.181686	0.961612	0.268847	0.199127	0.299328	0.675009	0.038742	0.232296
ENSG00000167332.7	0.251981	0.533757	-0.0586854	0.170943	0.0871563	-0.0108409	0.124022	0.0521076	0.0013791	0.626872	0.151085	0.469844	0.930082	0.313624
ENSG00000255236.2	0.00216884	0.0678476	-0.151888	0.126686	-0.105043	-0.220051	-0.0249832	0.986878	0.707542	0.199565	0.278776	0.373093	0.0671851	0.83616
ENSG00000130649.8	0.110185	0.298599	-0.0499121	0.0555321	-0.135735	-0.0848649	-0.0170062	0.38608	0.0814418	0.664313	0.623996	0.232971	0.469118	0.884072
ENSG00000100029.16	0.0300316	-0.122409	-0.0205997	0.103962	0.00209348	-0.0185491	-0.179986	0.813766	0.483601	0.857928	0.358031	0.985391	0.874492	0.119752
ENSG00000248574.1	-0.0299191	-0.112782	-0.0747801	0.151393	-0.0509531	0.111804	0.085044	0.882232	0.635917	0.684184	0.40817	0.781821	0.542386	0.643521
ENSG00000259248.4	0.198722	0.295798	-0.0813743	0.101758	-0.113997	-0.00253201	0.122433	0.115444	0.084481	0.478789	0.368353	0.317144	0.982799	0.292052
ENSG00000211685.3	-0.0669623	-0.329412	0.150403	-0.116129	-0.00806452	0.481048	0.281452	0.739999	0.212801	0.419317	0.533864	0.965656	0.00615253	0.125065
ENSG00000255508.6	0.0245797	0.0896359	-0.0968019	0.147211	-0.216918	0.15963	0.200547	0.847123	0.608604	0.399166	0.192155	0.0548313	0.171309	0.0823791
ENSG00000119471.13	0.233633	0.20112	-0.090555	0.124027	-0.0342502	-0.124694	0.0383869	0.063165	0.246653	0.430422	0.272424	0.764438	0.286463	0.741986
ENSG00000228929.1	-0.04034	0.0070028	-0.0337005	-0.0796531	-0.0935492	0.0436415	0.0418319	0.751632	0.968153	0.769589	0.481686	0.412199	0.71006	0.719749
ENSG00000172345.12	-0.0743116	0.168067	0.0293504	0.0757853	0.115019	0.19963	0.208722	0.5595	0.334506	0.798657	0.503274	0.312795	0.0859535	0.0703853
ENSG00000224650.2	0.0387269	0.03227	0.0113678	0.0153934	-0.0635603	0.235971	0.254857	0.789458	0.868017	0.931902	0.90707	0.63247	0.0772081	0.0580135
ENSG00000132300.17	0.157168	-0.0831933	-0.0408579	-0.052602	0.0900438	-0.084495	0.0117293	0.21487	0.634695	0.722463	0.642435	0.43001	0.471064	0.919898
ENSG00000229107.2	-0.0310294	-0.00588235	-0.0440875	0.0469572	-0.111951	-0.0863236	0.0262873	0.809234	0.973246	0.703408	0.681117	0.329146	0.464591	0.822858
ENSG00000211779.3	-0.0735896	-0.0821429	-0.157983	0.202466	0.00566281	0.372651	0.243697	0.704409	0.771029	0.36472	0.229451	0.973852	0.0299696	0.164869
ENSG00000175894.13	0.111066	0.108468	-0.121503	0.0531168	-0.0595554	0.0537131	0.0202573	0.428507	0.56136	0.334964	0.669453	0.634781	0.678413	0.874785
ENSG00000213777.5	0.0139584	0.317179	0.0527656	0.087054	0.092404	0.00677398	-0.0665638	0.9157	0.0720879	0.655243	0.454603	0.43041	0.955289	0.578523
ENSG00000100197.19	0.130458	0.0933537	-0.0308376	0.0196933	-0.0798063	0.0915957	0.120171	0.308153	0.599493	0.790057	0.86323	0.487331	0.437657	0.304441
ENSG00000162076.11	0.00515417	0.0207283	-0.23818	-0.100844	-0.102215	-0.281622	-0.230212	0.967758	0.905918	0.0357371	0.372688	0.370051	0.0143766	0.0454314
ENSG00000182667.13	0.0467769	-0.103641	-0.28335	-0.137482	-0.206694	-0.2367	0.0285167	0.713588	0.553528	0.0119431	0.223456	0.0676026	0.0408938	0.806818
ENSG00000274010.1	-0.218453	-0.0952381	-0.219662	-0.00340909	-0.0863553	-0.0564046	0.025119	0.127484	0.629753	0.0836668	0.978498	0.497457	0.668609	0.847619
ENSG00000263878.1	0.133222	0.448864	-0.10522	0.101353	-0.0131721	-0.0506707	0.211975	0.30605	0.00878841	0.372281	0.383655	0.910694	0.674741	0.0738466
ENSG00000226806.1	0.169924	0.190909	0.0285714	0.27297	0.00640394	-0.0509031	0.196497	0.449639	0.573913	0.883034	0.144435	0.973699	0.796993	0.31626
ENSG00000267567.1	-0.0151842	0.263054	-0.0601399	0.00244303	-0.0374332	0.0188652	0.0340472	0.913222	0.167987	0.631456	0.984225	0.763611	0.883327	0.787738
ENSG00000225675.2	0.0156164	0.0555556	-0.104933	0.093558	0.0327617	-0.0651848	0.0332315	0.914283	0.783141	0.416979	0.465803	0.800435	0.620724	0.800991
ENSG00000249741.2	-0.0910017	0.105615	-0.138215	0.0818319	-0.0875391	0.0614187	0.068461	0.485495	0.558576	0.240243	0.482211	0.455176	0.608288	0.567718
ENSG00000207249.1	0.168474	0.17265	-0.158914	0.155981	-0.223167	-0.00987842	0.155232	0.280167	0.399001	0.26535	0.269496	0.115453	0.946871	0.292096
ENSG00000204519.9	-0.0808632	-0.121008	0.205073	-0.133357	0.185224	0.212916	0.152317	0.5253	0.488657	0.0716851	0.237761	0.102208	0.0666498	0.189
ENSG00000201699.1	-0.290929	0.0764706	-0.0324981	0.222139	0.00647773	0.237079	0.32137	0.118823	0.778341	0.846418	0.168308	0.968781	0.157704	0.0491349
ENSG00000229117.7	0.0894764	0.185154	-0.0175647	-0.00918894	-0.05852	0.0510953	0.0793165	0.481984	0.286946	0.878686	0.935457	0.608451	0.663308	0.495821
ENSG00000100628.10	0.0978605	0.159944	-0.134435	0.0982888	-0.195667	0.0703841	0.0501162	0.441714	0.358721	0.240609	0.38497	0.0839608	0.548472	0.667245
ENSG00000243250.1	0.0651476	-0.0414223	-0.0872403	-0.052114	0.0270579	0.127073	0.00432158	0.620924	0.821906	0.466189	0.659235	0.820242	0.298111	0.971676
ENSG00000158481.11	-0.00929703	0.0237903	-0.0253393	-0.0992225	-0.00799087	0.119437	0.266556	0.944779	0.898914	0.832668	0.403611	0.946505	0.328321	0.025712
ENSG00000270863.1	-0.225872	0.683516	-0.259059	0.114467	-0.0543716	-0.120035	-0.0212551	0.213858	0.00703674	0.101934	0.464841	0.73236	0.472863	0.897806
ENSG00000173272.12	-0.103473	-0.0683473	-0.014808	0.00414909	-0.0420399	-0.0445804	-0.129761	0.415843	0.696448	0.897614	0.970877	0.712973	0.704107	0.263904
ENSG00000075914.11	0.0451276	-0.0414566	-0.199838	-0.093624	0.00438169	-0.0961309	-0.136049	0.723275	0.81308	0.0794016	0.408011	0.969429	0.411967	0.241257
ENSG00000225455.3	-0.289886	-0.332888	0.062662	-0.104154	0.0731137	0.00869565	-0.0240778	0.0259422	0.0583648	0.598429	0.373859	0.535871	0.943044	0.84202
ENSG00000197444.8	0.158382	0.283193	-0.274472	0.107712	-0.171835	-0.192717	-0.033028	0.211303	0.0992518	0.0150224	0.340879	0.129962	0.0976179	0.776995
ENSG00000168811.5	0.117171	0.10084	0.178846	0.010361	0.128627	0.00125178	0.0991388	0.356488	0.564354	0.117188	0.927235	0.258586	0.991496	0.394187
ENSG00000254081.1	-0.0715464	0.176736	-0.0895774	-0.00806546	-0.212095	-0.00705165	0.0665224	0.64047	0.431398	0.507558	0.951656	0.109965	0.959639	0.629418
ENSG00000249908.2	-0.00197733	-0.136522	-0.0693096	0.144975	0.0878921	-0.135381	-0.260759	0.989715	0.52471	0.611749	0.277562	0.515608	0.333769	0.056854
ENSG00000158483.14	0.307647	-0.0478992	-0.0841816	0.273816	-0.0450341	-0.008734	0.0545728	0.0133998	0.784668	0.463698	0.0142212	0.693513	0.940716	0.639628
ENSG00000212961.4	-0.09011	-0.37619	0.114964	-0.00976144	0.0841058	0.130307	0.0852347	0.482471	0.0259287	0.31944	0.931959	0.464103	0.268472	0.467176
ENSG00000132031.11	-0.20202	0.0568627	-0.138634	-0.267206	-0.0925755	-0.108222	0.00730007	0.109407	0.745597	0.2261	0.0168159	0.417103	0.355379	0.950096
ENSG00000275894.1	0.0727797	0.0991304	0.0900981	0.246581	-0.0556984	0.262915	0.21866	0.623006	0.644906	0.501202	0.0597432	0.675217	0.0524634	0.105435
ENSG00000165195.12	0.0228616	-0.00504202	0.117136	0.081083	0.0782863	0.0927454	-0.0434997	0.857693	0.977067	0.307095	0.473833	0.492848	0.428701	0.709064
ENSG00000070444.13	-0.132771	-0.106162	0.0825883	0.0327707	0.00146056	0.152632	0.0214081	0.295619	0.543867	0.472231	0.772487	0.989807	0.19111	0.854359
ENSG00000236998.2	-0.225972	-0.220391	0.0384158	-0.082434	0.0689248	-0.0579588	-0.133187	0.114581	0.269313	0.763125	0.510524	0.58537	0.657273	0.302081
ENSG00000066697.13	0.0457461	0.119608	-0.0548945	0.0535631	0.00601266	-0.00964438	0.0286808	0.719637	0.493739	0.633115	0.636363	0.958058	0.93455	0.805729
ENSG00000236317.1	0.097013	-0.405385	-0.00075979	0.245426	0.0337872	-0.0913876	-0.0955406	0.507249	0.0443878	0.995443	0.0565917	0.797733	0.502946	0.479595
ENSG00000265574.1	-0.117767	-0.304762	0.0891387	-0.12166	0.0934275	0.0627881	0.187259	0.354032	0.0750538	0.437697	0.281737	0.41281	0.592542	0.105276
ENSG00000226053.1	0.0666892	-0.109238	-0.16836	-0.0697518	-0.0216779	-0.0431896	0.0425413	0.618915	0.551749	0.166713	0.563256	0.858624	0.730597	0.732488
ENSG00000237390.1	-0.124228	-0.185332	-0.0649351	0.00170715	-0.0865713	-0.159478	-0.0439985	0.336049	0.294009	0.577324	0.988165	0.454073	0.177753	0.709724
ENSG00000083444.15	-0.120012	-0.118768	-0.000240266	0.0154243	0.108715	0.0128307	-0.0734655	0.344867	0.496801	0.998334	0.891816	0.340232	0.913	0.528239
ENSG00000247775.2	0.236563	0.387255	0.12973	0.177864	-0.0700129	0.163305	0.117375	0.244618	0.124606	0.450787	0.299353	0.684926	0.348577	0.495394
ENSG00000196748.8	0.175161	0.234586	0.302048	-0.0785714	0.227063	0.244942	0.140381	0.25543	0.319476	0.0279398	0.568542	0.098704	0.0800958	0.316058
ENSG00000235444.2	0.155332	0.137778	0.187637	0.0355332	-0.00691392	0.116023	0.133051	0.281418	0.502098	0.137614	0.778704	0.956758	0.373232	0.306677
ENSG00000246526.2	0.148926	0.236975	-0.173958	0.120083	-0.164076	-0.142421	0.00327169	0.244057	0.17048	0.130263	0.291825	0.151163	0.226095	0.977776
ENSG00000236674.1	0.1192	-0.0526316	0.0863039	-0.0940767	-0.0318949	0.0796586	-0.0559507	0.515825	0.830556	0.596448	0.55851	0.8451	0.639313	0.742223
ENSG00000259042.2	-0.0821658	-0.0769231	-0.030936	0.0720959	0.0659968	0.0141192	-0.0318373	0.578761	0.708779	0.812908	0.577626	0.61332	0.916223	0.812465
ENSG00000007312.11	0.213749	0.381513	0.0841311	0.137365	-0.0235638	0.1301	0.195243	0.089895	0.0237353	0.463968	0.223854	0.83669	0.26592	0.0909926
ENSG00000273720.1	0.0913302	0.20087	0.242584	-0.0493709	0.03014	0.332612	0.271565	0.546078	0.346621	0.07164	0.712845	0.823877	0.013096	0.042909
ENSG00000145982.10	0.201013	0.00644258	0.0842828	0.0381622	0.0521422	-0.100711	-0.0830622	0.111225	0.9707	0.463159	0.73632	0.648122	0.389941	0.475628
ENSG00000274979.1	-0.0198531	-0.172932	0.207752	0.108564	-0.0301621	0.104773	0.0101288	0.908504	0.46594	0.175987	0.47778	0.845896	0.509039	0.949239
ENSG00000181381.12	0.0905301	0.188235	0.0461437	0.113268	-0.129674	0.20074	0.189993	0.476818	0.278858	0.688299	0.316444	0.254698	0.0841886	0.100201
ENSG00000112303.12	0.0343611	0.231373	0.0521883	0.06015	0.0582522	0.188108	0.263513	0.787506	0.181113	0.649985	0.595405	0.610095	0.106058	0.0214484
ENSG00000214193.8	-0.210771	-0.185434	0.0506961	-0.0270745	0.0891431	0.107568	-0.0117567	0.0945689	0.286204	0.659364	0.811234	0.434656	0.358313	0.919712
ENSG00000232987.1	0.234141	-0.010989	-0.0166539	0.187387	-0.101681	-0.0465543	-0.0854087	0.270804	0.971578	0.92552	0.273791	0.561096	0.80026	0.631039
ENSG00000239911.2	-0.0926605	0.103361	0.0970801	-0.135771	0.160833	-0.081394	0.0475735	0.466465	0.554606	0.397806	0.229314	0.156787	0.487553	0.683205
ENSG00000241098.1	0.0886736	0.0885226	-0.00129634	0.0618936	0.00692116	-0.166378	-0.00533151	0.562424	0.660607	0.992364	0.641438	0.958877	0.224734	0.968892
ENSG00000142552.6	-0.21856	0.0431373	-0.00595607	0.0146273	0.025779	0.315505	0.287273	0.0827302	0.805644	0.958725	0.897379	0.82158	0.00582873	0.0118642
ENSG00000149923.12	-0.0156229	-0.183193	-0.039214	-0.106071	-0.0575706	-0.0700142	-0.0798086	0.902482	0.29217	0.733203	0.348318	0.614289	0.550581	0.493143
ENSG00000188385.10	-0.108146	0.245378	-0.310816	0.000164088	-0.273783	-0.0500711	0.0749419	0.394984	0.15538	0.005611	0.998927	0.0146267	0.669661	0.519961
ENSG00000231434.1	-0.00765108	-0.210364	0.111597	-0.0155649	0.219742	-0.0315505	0.0279426	0.952153	0.225144	0.330687	0.890835	0.0516748	0.788151	0.810635
ENSG00000279410.1	-0.0140428	0.0421053	-0.0815911	-0.0674144	-0.0799029	0.0471157	-0.0653491	0.935214	0.860095	0.589853	0.652539	0.593417	0.764161	0.669747
ENSG00000272079.2	-0.00652861	-0.209804	-0.0194363	-0.138959	-0.106305	-0.0830725	-0.112344	0.959166	0.22641	0.865875	0.218486	0.351108	0.47859	0.33393
ENSG00000149925.15	-0.0826041	0.00168067	-0.15396	0.113502	-0.0833982	-0.116444	-0.105345	0.516391	0.992355	0.178359	0.315438	0.464951	0.319792	0.365105
ENSG00000271321.1	-0.0899556	-0.00882353	0.1266	0.178247	0.18525	-0.0193277	-0.129682	0.630341	0.974128	0.455269	0.28431	0.265501	0.912249	0.444277
ENSG00000144959.8	0.10723	0.131653	-0.028971	0.170816	-0.0540652	0.0584068	0.122488	0.399024	0.450926	0.801206	0.129629	0.63605	0.618662	0.291835
ENSG00000139613.10	-0.0492968	-0.297479	0.0822089	-0.111932	0.0448393	-0.075761	-0.090417	0.698877	0.0826472	0.474275	0.322215	0.694773	0.518267	0.437297
ENSG00000111783.11	0.0080405	0.2493	0.154845	-0.0686592	-0.0710565	0.0630441	0.114067	0.949721	0.148674	0.175846	0.544328	0.533755	0.591031	0.326524
ENSG00000197893.12	-0.0311999	0.330532	0.0371401	-0.0166432	0.0804528	-0.00645804	0.0427888	0.806658	0.0524602	0.746826	0.883319	0.480919	0.956147	0.713612
ENSG00000223864.1	0.0292521	0.0997199	-0.0899627	-0.1611	-0.0980665	-0.0745946	-0.191095	0.819972	0.568712	0.436518	0.156088	0.393006	0.52762	0.100526
ENSG00000117602.10	0.241101	0.455182	-0.0776059	0.0943272	0.00333496	-0.0289616	-0.00831169	0.0549584	0.00600519	0.499453	0.404487	0.97673	0.805176	0.943191
ENSG00000054983.15	-0.0595135	-0.00756303	-0.076392	-0.0688233	0.0333009	0.010441	0.0217635	0.640401	0.965607	0.506207	0.543365	0.770785	0.929157	0.851968
ENSG00000173276.12	-0.137284	-0.134174	0.144223	-0.0898031	0.067259	0.103215	-0.0908544	0.27936	0.442227	0.20775	0.427474	0.555895	0.378204	0.435073
ENSG00000163376.10	0.0712421	0.0907563	0.0233311	-0.025715	0.0920643	0.0563869	0.0629938	0.575879	0.604114	0.839326	0.820554	0.419691	0.630868	0.588781
ENSG00000112200.15	0.210657	0.00504202	0.256667	0.043835	0.253968	0.0993457	-0.0573889	0.0947524	0.977067	0.0233066	0.698878	0.0239143	0.396433	0.622423
ENSG00000267206.4	0.112715	0.41891	-0.0061062	0.0754863	0.11831	-0.0510416	0.0930641	0.403835	0.0212175	0.959988	0.531537	0.325776	0.68166	0.450346
ENSG00000108590.9	0.144614	0.0784314	0.00201065	-0.0841538	0.0493427	-0.0413087	0.0163773	0.254237	0.654264	0.986061	0.457204	0.665857	0.724924	0.88833
ENSG00000101236.15	-0.1456	-0.193277	0.185372	-0.179067	0.134226	0.167596	0.0523855	0.250981	0.265946	0.104196	0.111909	0.238257	0.150652	0.653124
ENSG00000099385.10	0.0758006	-0.0176471	0.0368366	-0.0202532	-0.0296738	0.0345092	0.0339303	0.551636	0.919854	0.748826	0.858233	0.795172	0.768814	0.771068
ENSG00000250990.1	0.19776	0.237255	-0.00203594	0.0635256	0.0262415	0.146003	0.111032	0.117253	0.169961	0.985886	0.574886	0.818433	0.211338	0.339643
ENSG00000113360.15	-0.10361	-0.245098	0.120348	0.0549461	0.117624	0.0455761	-0.043691	0.41522	0.155867	0.293927	0.627666	0.301889	0.697814	0.707842
ENSG00000161904.10	0.0222202	0.0252101	-0.0514802	0.0714018	0.0424537	-0.16165	-0.23218	0.861646	0.885697	0.65443	0.528336	0.710272	0.165885	0.0435676
ENSG00000186265.8	0.0525848	0.279832	-0.0435751	-0.0160176	-0.0822221	0.0877311	0.228364	0.682316	0.103504	0.706698	0.888575	0.474204	0.457313	0.0487699
ENSG00000231738.9	0.0405509	0.353202	-0.0265384	-0.132006	-0.0204985	0.172161	0.16757	0.770949	0.0601796	0.83119	0.279595	0.868221	0.173727	0.182127
ENSG00000211679.2	0.0562947	0.0190476	-0.0166413	0.0652629	-0.091339	0.244808	0.273192	0.661223	0.913516	0.885779	0.567706	0.426424	0.0342755	0.0169507
ENSG00000170325.13	-0.0233885	-0.189916	0.0756838	-0.0283638	0.0256086	-0.0514651	-0.130718	0.854449	0.27451	0.510169	0.80242	0.82274	0.661019	0.260368
ENSG00000261504.1	0.149425	0.052381	0.0766702	0.127473	0.0312317	-0.149787	-0.0777854	0.238609	0.765062	0.504655	0.259245	0.784672	0.199614	0.504203
ENSG00000232386.8	-0.146378	0.237255	-0.0611667	-0.212283	-0.0524099	0.136927	0.0690636	0.248428	0.169961	0.594735	0.0588445	0.646435	0.241423	0.553307
ENSG00000230107.1	0.213166	0.224599	0.0682428	0.16679	-0.0431861	0.0207657	0.197662	0.105014	0.208898	0.571749	0.158434	0.718697	0.866519	0.103522
ENSG00000267714.1	0.0174704	0.123153	-0.196108	0.0803883	-0.160358	-0.203437	0.0378485	0.902164	0.52448	0.120407	0.521108	0.201941	0.11583	0.770242
ENSG00000156467.8	0.116851	0.12465	-0.131476	0.159306	-0.0586904	-0.101991	-0.0608886	0.357815	0.475569	0.251213	0.15783	0.607406	0.383912	0.601321
ENSG00000264720.2	0.14408	0.293055	-0.2855	0.105918	-0.132002	-0.131642	-0.277339	0.401828	0.185637	0.0517411	0.468863	0.371134	0.39433	0.0651165
ENSG00000165716.8	-0.0310854	-0.166106	-0.0256579	-0.14135	0.0468598	-0.163329	-0.140123	0.807354	0.340257	0.823549	0.210606	0.681743	0.161474	0.227322
ENSG00000224870.5	0.0371558	-0.19944	-0.0509238	-0.0516409	-0.040482	-0.0965861	-0.158469	0.770678	0.250706	0.65793	0.648532	0.723173	0.409746	0.171544
ENSG00000204308.7	0.256036	0.0448179	-0.0235081	0.0515471	-0.031889	-0.192347	-0.208366	0.0411421	0.798225	0.838123	0.649128	0.780253	0.0982752	0.0708758
ENSG00000169856.8	-0.131107	-0.127578	-0.0742248	-0.00594143	0.0988927	-0.030227	-0.0395841	0.30976	0.472126	0.52681	0.9591	0.395367	0.801	0.739512
ENSG00000272130.1	-0.0209472	0.0662494	-0.127079	-0.0396833	-0.200271	-0.058969	0.0102452	0.892641	0.742674	0.364528	0.773613	0.146501	0.684168	0.942534
ENSG00000265802.2	-0.0192759	0.16502	-0.0729398	-0.123268	-0.151431	0.267122	0.294011	0.897673	0.451778	0.583001	0.343917	0.248099	0.0465688	0.0264275
ENSG00000266631.1	0.0603415	0.0957983	-0.0293077	0.0186466	0.112091	0.0329309	0.00517718	0.644114	0.584084	0.804231	0.872978	0.338338	0.785138	0.965573
ENSG00000260281.4	0.0375378	-0.0498599	-0.133682	0.0742697	-0.0333717	-0.187412	0.0103556	0.770222	0.776074	0.246424	0.515369	0.771776	0.109835	0.929735
ENSG00000173093.11	0.307188	-0.0353846	0.128404	0.334059	0.0323335	-0.0310766	-0.123538	0.0425268	0.866648	0.364306	0.0144982	0.818217	0.826882	0.382915
ENSG00000132964.10	-0.0219682	-0.191317	0.0457644	-0.184927	0.0615141	0.119459	0.0264935	0.8632	0.27092	0.690731	0.100511	0.590201	0.307333	0.820286
ENSG00000234740.1	0.0310486	0.262098	0.0991709	0.0676659	0.241366	-0.191921	-0.0760279	0.821957	0.161762	0.424613	0.580646	0.0473814	0.128695	0.547217
ENSG00000183570.15	-0.106749	0.252661	-0.197081	-0.124426	-0.124416	0.0288193	0.167409	0.401155	0.143097	0.0837232	0.270877	0.274632	0.806114	0.148324
ENSG00000101680.12	0.00597883	0.119048	0.121764	0.0659634	0.090628	0.0830725	-0.0231306	0.962602	0.495779	0.288241	0.560275	0.427011	0.47859	0.842785
ENSG00000187325.4	0.164384	0.00140056	0.0339028	0.0120488	0.0666261	-0.190725	-0.242023	0.194287	0.993629	0.768244	0.91541	0.559627	0.101198	0.0351726
ENSG00000173846.11	-0.00245109	0.331933	-0.0215101	0.121542	-0.115798	0.167539	0.198606	0.984664	0.0514085	0.851718	0.282203	0.309507	0.150792	0.085453
ENSG00000149927.16	-0.152953	-0.0154062	-0.0163254	-0.135373	-0.0611246	-0.046771	0.0997403	0.227578	0.930005	0.887187	0.230693	0.592561	0.690288	0.391309
ENSG00000261279.4	0.128862	0.454545	0.0338462	0.168547	-0.256068	0.174783	0.301538	0.588198	0.186905	0.872399	0.410468	0.206711	0.414007	0.142961
ENSG00000168303.6	0.0964173	0.0484594	-0.00684126	-0.041444	0.0424537	-0.161195	-0.103021	0.448508	0.78221	0.952597	0.714578	0.710272	0.167096	0.375837
ENSG00000242559.3	-0.0459858	0.455652	-0.101541	0.163601	-0.219638	0.00519481	0.093028	0.753706	0.0252461	0.448186	0.211656	0.0946327	0.969689	0.495278
ENSG00000204022.8	0.0966384	0.395822	0.0604448	0.18544	0.0575687	0.179798	-0.0232399	0.513489	0.0682279	0.652187	0.156034	0.664948	0.189006	0.865001
ENSG00000111785.17	0.125624	0.279552	0.0601803	0.0162682	-0.00632911	-0.119289	-0.111196	0.322608	0.103865	0.600702	0.885932	0.955853	0.30803	0.338926
ENSG00000213128.3	0.161314	-0.0596639	-0.0137205	0.039428	-0.0328627	-0.0301849	0.023568	0.202863	0.73351	0.905097	0.727908	0.77372	0.797119	0.839851
ENSG00000126562.15	-0.194392	-0.0876751	-0.117591	-0.0484763	0.00202045	0.109758	0.0123308	0.123753	0.616497	0.305206	0.668768	0.985901	0.34855	0.915804
ENSG00000240870.2	0.056465	-0.310526	-0.0840288	0.0984597	0.114316	-0.0689895	-0.0314105	0.739935	0.195689	0.596755	0.529907	0.465434	0.668215	0.841518
ENSG00000113441.14	0.0293444	0.262465	0.0933623	0.286451	0.0591285	0.113969	0.121914	0.817954	0.127704	0.416207	0.0102152	0.604722	0.330257	0.29412
ENSG00000256195.2	-0.118388	0.362648	0.105342	-0.0535714	0.0809813	0.096124	0.266667	0.479002	0.0890061	0.480992	0.714677	0.584265	0.534798	0.0766047
ENSG00000203356.2	-0.0251363	0.0367647	-0.01194	-0.118009	-0.239867	0.0792086	0.0755869	0.848809	0.83904	0.920139	0.313288	0.0395481	0.511432	0.530988
ENSG00000251377.1	-0.0797689	0.0679178	0.0735346	0.185598	0.0444009	-0.00986045	-0.065704	0.704666	0.809942	0.674627	0.278482	0.800064	0.956568	0.711989
ENSG00000179165.10	-0.00328106	-0.0304252	-0.119348	0.0202871	-0.14825	-0.0112341	-0.0434112	0.98015	0.868707	0.311146	0.861908	0.204317	0.925917	0.717292
ENSG00000082515.15	0.0851469	0.0697479	-0.0744951	-0.00396156	-0.0305501	-0.119289	-0.086972	0.503517	0.690532	0.516854	0.972197	0.789261	0.30803	0.45503
ENSG00000242104.3	0.127299	0.0017094	-0.0571429	-0.0112134	-0.141107	0.175541	0.184127	0.393829	0.993388	0.675717	0.934022	0.295108	0.199868	0.178401
ENSG00000214027.3	-0.152038	-0.0260522	-0.0287815	-0.117664	0.00149709	0.0850504	0.157007	0.230403	0.881905	0.80248	0.298587	0.989553	0.468144	0.17558
ENSG00000219951.4	-0.297224	-0.266387	-0.0625577	-0.087459	-0.0218111	0.000768137	0.0509911	0.0170745	0.121904	0.586367	0.439673	0.848687	0.994781	0.661787
ENSG00000130287.12	-0.132244	-0.0414566	-0.312485	-0.0333802	-0.234688	-0.257809	-0.114751	0.297556	0.81308	0.00534697	0.768373	0.0373534	0.0255431	0.323614
ENSG00000222990.1	-0.0515421	-0.239977	-0.0553661	0.0548416	0.0347511	0.00635985	-0.0156318	0.752114	0.282058	0.702544	0.702294	0.808708	0.966158	0.916017
ENSG00000269444.1	0.0267477	-0.0782609	-0.193803	0.0927528	-0.0806853	-0.0462482	0.00970608	0.858356	0.716239	0.148597	0.484732	0.547116	0.737408	0.9434
ENSG00000228502.1	-0.059628	-0.151821	0.0216872	-0.101149	0.0469572	0.0450925	-0.0201777	0.639757	0.383958	0.850512	0.37124	0.681117	0.700868	0.862646
ENSG00000141028.6	-0.144507	-0.298396	0.120273	-0.0678688	0.151664	0.0802481	0.0549574	0.25849	0.0865014	0.300714	0.554919	0.187936	0.499742	0.641885
ENSG00000251568.1	0.116253	-0.116484	-0.131856	-0.0434174	-0.115686	0.0455645	0.0775401	0.571702	0.691691	0.457273	0.804406	0.508112	0.807701	0.667992
ENSG00000135905.17	-0.0628579	-0.0921569	-0.051379	0.0628692	-0.0169669	0.00739687	-0.0200684	0.621701	0.59852	0.655066	0.57885	0.882018	0.949779	0.863383
ENSG00000270015.1	-0.11275	0.0473389	-0.101076	-0.0025082	-0.142527	0.0285633	0.0112372	0.375048	0.787129	0.378575	0.982425	0.210198	0.807804	0.923248
ENSG00000224354.2	0.331165	0.25	0.268747	-0.025139	-0.138916	0.187192	0.175698	0.142535	0.520635	0.166716	0.895093	0.47234	0.340167	0.371159
ENSG00000259474.1	0.0185854	0.153846	-0.197192	0.190476	-0.0573871	-0.168462	-0.234615	0.94165	0.633091	0.324193	0.341269	0.776168	0.420842	0.258955
ENSG00000253658.4	-0.06	0	-0.0938834	0.0622606	-0.193566	-0.0844273	0.0592021	0.76167	1	0.580474	0.710384	0.244256	0.624444	0.731616
ENSG00000276889.1	0.0847355	0.272727	0.0051168	-0.192082	-0.234677	0.015873	0.237931	0.693827	0.445838	0.978591	0.292251	0.203811	0.936104	0.213912
ENSG00000011677.11	-0.0204861	0.0404889	-0.0323624	-0.0920156	-0.0525677	0.062836	0.0615363	0.873382	0.820151	0.779932	0.419938	0.647609	0.594824	0.599954
ENSG00000117682.15	-0.0227244	-0.235574	-0.100647	0.0486055	-0.0625612	-0.0881087	-0.0947922	0.858538	0.173096	0.380613	0.66854	0.583877	0.452237	0.415347
ENSG00000239659.2	0.191373	0.0107143	0.120244	-0.0252101	0.060657	0.208944	0.103739	0.349006	0.96977	0.498166	0.887457	0.733275	0.251107	0.572062
ENSG00000276934.1	-0.0623829	0.0775336	-0.0585038	0.125013	-0.191386	0.0841422	-0.000388903	0.673595	0.700688	0.659837	0.337076	0.142957	0.537528	0.997709
ENSG00000154493.16	0.0871856	0.0893557	-0.283021	0.145898	-0.238729	-0.200825	-0.204101	0.493316	0.609729	0.0120465	0.196183	0.0341082	0.0840541	0.0769789
ENSG00000227719.1	0.0385761	0.313165	-0.0193351	-0.0434834	-0.0910662	0.161622	0.105591	0.762165	0.0669798	0.866566	0.701179	0.42477	0.16596	0.363979
ENSG00000233139.1	-0.01766	-0.2	0.0469231	0.0261538	0.133077	0.121542	0.234783	0.948242	0.555445	0.823749	0.90124	0.525983	0.580646	0.269455
ENSG00000174197.15	0.0533743	-0.0605042	0.164658	0.127215	0.0935979	0.199061	0.0885851	0.675306	0.729895	0.149699	0.260215	0.411954	0.0868698	0.446677
ENSG00000249026.2	-0.0890869	-0.442297	0.0289457	0.0106423	0.0241723	0.0216501	-0.0273684	0.483901	0.00780453	0.801376	0.925263	0.832532	0.853725	0.814456
ENSG00000175643.8	-0.122944	-0.292997	0.0391128	-0.0881153	-0.208958	0.0606543	-0.0824607	0.333121	0.0876069	0.733866	0.436238	0.0645856	0.605201	0.47884
ENSG00000168746.7	0.0565463	-0.0769231	0.16239	0.229278	0.0995989	0.270161	0.0784457	0.792982	0.793806	0.37455	0.199319	0.581315	0.141596	0.669554
ENSG00000100626.15	0.0745865	0.0680672	-0.0622542	-0.0247304	-0.0703019	-0.0809104	-0.0610526	0.558044	0.697633	0.588188	0.827318	0.538119	0.490151	0.600339
ENSG00000228797.2	-0.13322	0.0362771	-0.0406558	-0.0426866	0.0314997	0.0219205	0.00969248	0.293977	0.836095	0.72378	0.706944	0.78287	0.851919	0.933773
ENSG00000259402.1	0.0902595	0.00606061	-0.00102564	0.258242	-0.302564	-0.0976923	0.34	0.705107	0.986743	0.996033	0.193409	0.133001	0.642241	0.0963262
ENSG00000066777.7	-0.00971274	0.0652661	0.122852	0.157103	0.213632	0.161707	0.126562	0.939282	0.709525	0.283924	0.163716	0.0587013	0.165734	0.275959
ENSG00000136631.11	0.259587	0.0285714	0.121132	0.00539147	0.0658228	-0.160569	-0.12298	0.0383196	0.870577	0.29077	0.962138	0.564381	0.168772	0.289886
ENSG00000261710.1	0.00751483	0.316206	-0.120982	0.0781884	-0.123144	-0.038961	-0.0750583	0.960925	0.141583	0.365655	0.552636	0.352788	0.777627	0.578958
ENSG00000257748.1	0.0189074	0.0701754	0.0434402	0.0773279	-0.0252763	-0.0118404	0.152442	0.916823	0.775282	0.795666	0.639854	0.880266	0.945358	0.367736
ENSG00000230274.1	0.12981	0.0237358	-0.122169	0.0307259	-0.00521494	-0.000187617	-0.047561	0.457343	0.925518	0.435134	0.843052	0.973199	0.999083	0.767774
ENSG00000196338.11	-0.036629	-0.253782	0.0743434	-0.137014	0.0823028	-0.203414	-0.160984	0.773842	0.141272	0.517711	0.22505	0.470855	0.080053	0.164757
ENSG00000251429.1	-0.0808403	0.370868	-0.264331	0.0303563	-0.236952	0.0321479	0.046972	0.525418	0.0282866	0.0193575	0.788848	0.035505	0.784235	0.687001
ENSG00000263531.1	-0.052489	-0.126366	-0.0469136	-0.0537229	-0.17955	0.118288	0.116933	0.685354	0.476382	0.689392	0.642618	0.120667	0.322358	0.324518
ENSG00000230039.1	-0.0970573	-0.275325	0.118756	-0.139223	0.131244	0.300211	0.274572	0.551316	0.227064	0.426587	0.350655	0.379212	0.0477053	0.0679541
ENSG00000115221.9	0.31445	0.320448	-0.0384046	0.0819503	-0.00720545	-0.194623	-0.0320164	0.0113878	0.0605484	0.73851	0.469103	0.949748	0.0942846	0.783657
ENSG00000184979.9	0.247148	0.180672	0.0958662	0.0489686	-0.0602726	0.120284	0.139166	0.0489673	0.298976	0.403761	0.665604	0.597738	0.30398	0.230544
ENSG00000242571.1	-0.0570853	-0.0582633	0.0149597	-0.111439	0.0531646	0.0847795	0.0743131	0.654119	0.739546	0.896571	0.324358	0.641692	0.469567	0.523479
ENSG00000272335.1	-0.110185	0.0389356	-0.0270236	0.115706	-0.0704722	0.00961593	-0.0459057	0.38608	0.824264	0.814321	0.306088	0.537132	0.934742	0.69375
ENSG00000164404.7	-0.048747	-0.0495798	-0.0855727	-0.0280825	-0.0761928	-0.159573	-0.09635	0.702078	0.7773	0.456318	0.804341	0.504521	0.171464	0.407689
ENSG00000271511.1	-0.0712251	-0.177916	0.0444624	0.000759899	0.0956387	0.0805525	0.067657	0.675283	0.42828	0.766651	0.99591	0.517876	0.603211	0.658784
ENSG00000111684.9	-0.0870711	-0.0512605	0.050772	-0.158931	-0.0251947	0.163471	0.0747232	0.493886	0.76995	0.658886	0.158821	0.825559	0.161104	0.521183
ENSG00000240480.1	0.0637399	0.158136	-0.0449288	-0.00194742	0.030969	0.0155942	-0.0193172	0.619687	0.371733	0.698019	0.98641	0.787807	0.895087	0.86934
ENSG00000171243.7	0.133596	0.147059	-0.138493	0.0298929	-0.0908585	-0.000903369	0.185178	0.292602	0.399221	0.229676	0.793694	0.428872	0.993905	0.111713
ENSG00000267041.4	-0.0681266	-0.321849	0.0428559	-0.00925926	0.0920399	0.0501565	-0.0558031	0.592724	0.0593695	0.709481	0.934964	0.419814	0.669131	0.632087
ENSG00000251535.1	0.223058	-0.316821	0.142857	0.0955603	0.240713	-0.0043554	0.199826	0.219771	0.200205	0.360784	0.537207	0.119968	0.978439	0.210344
ENSG00000277297.1	-0.239464	-0.475782	0.0620682	0.099933	0.0172915	0.0113448	-0.00479115	0.186828	0.0535554	0.69255	0.518657	0.912366	0.943154	0.976283
ENSG00000211459.2	0.292894	0.295798	-0.27556	0.168354	-0.25611	-0.00145092	0.0822693	0.0188373	0.084481	0.0146117	0.13531	0.0227139	0.990143	0.479865
ENSG00000272995.1	0.320146	0.399398	0.0755161	0.0902262	-0.023792	-0.0622609	0.00377638	0.0111909	0.0212974	0.516759	0.432105	0.837269	0.600777	0.974526
ENSG00000231369.1	0.0388052	-0.037535	0.0682988	-0.0632443	0.0678432	0.0147653	-0.016432	0.760795	0.830492	0.552409	0.576583	0.55246	0.899945	0.88796
ENSG00000111530.11	0.00451276	-0.0960784	0.272171	-0.181739	0.191334	0.18771	0.0304033	0.971768	0.58298	0.0159247	0.106593	0.0911904	0.106814	0.794311
ENSG00000120457.10	-0.155083	0.0837535	-0.249636	-0.0848101	-0.189192	0.139488	0.168968	0.221091	0.632409	0.0275133	0.453692	0.0949414	0.232651	0.14453
ENSG00000231234.2	-0.14986	0.0722689	-0.0323348	-0.173441	-0.0083739	0.0107824	0.163992	0.237229	0.679928	0.778683	0.123772	0.941612	0.926847	0.156905
ENSG00000268407.1	-0.239527	0.05	0.0593117	-0.133583	0.262551	0.0625483	0.0674389	0.210764	0.8541	0.719845	0.411215	0.106364	0.717053	0.695946
ENSG00000187486.5	-0.0991891	-0.17591	0.0344592	-0.160806	-0.0687926	-0.127482	-0.121176	0.435509	0.312105	0.76455	0.153914	0.546901	0.27574	0.297075
ENSG00000272989.1	-0.208415	-0.283193	-0.16126	-0.124051	-0.071966	-0.198638	-0.122162	0.101177	0.0992518	0.161186	0.276054	0.531225	0.0897713	0.296438
ENSG00000271978.1	-0.0493655	-0.0747899	0.0288699	-0.104149	0.0968354	-0.293201	-0.316008	0.698478	0.669384	0.801886	0.357161	0.395897	0.0106825	0.00542115
ENSG00000214176.8	-0.237321	0.0212885	-0.0185511	0.0180966	-0.0338121	0.0897297	0.0800547	0.0589964	0.903387	0.87193	0.873204	0.767365	0.443928	0.491806
ENSG00000100122.5	0.115957	0.27535	-0.131931	0.0917956	-0.154576	0.129047	0.192044	0.361528	0.109387	0.249561	0.417259	0.173767	0.269841	0.0965207
ENSG00000092529.21	-0.0632245	0.330532	-0.300118	0.0366151	-0.307619	0.0600853	0.0323172	0.619666	0.0524602	0.00759385	0.746643	0.00581896	0.608597	0.781674
ENSG00000112818.8	0.0335896	-0.0140386	-0.0687405	0.132855	-0.0594075	-0.0180913	-0.179811	0.798891	0.938194	0.563354	0.259143	0.617597	0.88183	0.136359
ENSG00000113492.12	-0.181271	0.251748	-0.0112821	-0.247863	-0.0276923	0.207826	-0.0208696	0.444366	0.429919	0.956378	0.222138	0.893178	0.329819	0.922892
ENSG00000056972.17	0.180327	0.198319	0.0131641	0.219573	-0.0874878	-0.0503272	-0.0225017	0.153896	0.253433	0.908929	0.0505297	0.443268	0.668071	0.847007
ENSG00000143157.10	-0.0726852	-0.317087	0.123054	-0.0165729	0.0331792	-0.0283357	-0.181189	0.568151	0.0634532	0.283126	0.883809	0.7716	0.809306	0.117258
ENSG00000250413.1	0.0100288	0.208357	-0.0907143	0.359367	-0.145258	0.0450971	0.278658	0.950379	0.352111	0.535332	0.00959984	0.314174	0.763416	0.0551249
ENSG00000275778.1	0.117954	0.152636	0.172823	-0.0268719	0.108786	0.00694187	-0.0352018	0.36121	0.388805	0.135457	0.815345	0.346306	0.953519	0.765891
ENSG00000173473.9	-0.0753425	-0.382353	0.171563	-0.11676	0.161076	0.0942817	-0.0311962	0.55405	0.0234035	0.133124	0.301677	0.156152	0.42106	0.789069
ENSG00000142875.18	0.0773354	0.183193	0.0258855	-0.0131036	-0.00803311	-0.173457	-0.140752	0.543585	0.29217	0.822009	0.908028	0.943984	0.136684	0.225222
ENSG00000016602.9	-0.166601	0.227196	-0.268449	-0.021326	-0.24697	-0.0490946	-0.020773	0.1994	0.19629	0.0207451	0.854911	0.0326705	0.684316	0.862495
ENSG00000203616.2	0.028333	0.00929272	0.00635916	0.0965199	0.128229	0.195788	0.142033	0.871648	0.970807	0.968524	0.548293	0.424303	0.225985	0.38198
ENSG00000168172.7	0.00911715	-0.0330532	0.0925277	0.146812	0.168306	0.0903556	-0.0165687	0.942999	0.850489	0.420404	0.193372	0.138157	0.440743	0.887034
ENSG00000109606.11	-0.0278783	-0.17451	0.182792	-0.107853	0.173685	0.159403	-0.0113192	0.826905	0.316035	0.109191	0.340246	0.125818	0.171929	0.92269
ENSG00000261363.2	-0.0338764	0.342657	-0.0276923	-0.0577778	0.0249573	0.148462	-0.0115385	0.884098	0.275567	0.893178	0.779205	0.903677	0.478794	0.956345
ENSG00000279897.1	-0.0234586	0.0434188	-0.0779283	0.0420225	-0.0365933	-0.120193	-0.18294	0.870206	0.833196	0.537217	0.735631	0.770514	0.3521	0.151257
ENSG00000213180.4	-0.0536396	-0.206957	0.0546898	0.095022	0.161381	0.0963033	-0.0577473	0.732637	0.331892	0.691684	0.481993	0.234742	0.497041	0.678309
ENSG00000183066.13	-0.0183717	0.0512605	0.154693	0.0474215	0.205355	0.111977	0.0883937	0.88543	0.76995	0.176275	0.675568	0.0694397	0.338832	0.447664
ENSG00000206832.1	-0.161542	0.252451	-0.124953	0.00364638	-0.209233	0.0359996	0.065587	0.361386	0.328294	0.44235	0.981716	0.189216	0.830101	0.691594
ENSG00000276746.1	0.182023	0.177391	-0.057444	0.166204	-0.031144	0.0226076	0.0167724	0.260957	0.406963	0.7078	0.269624	0.837208	0.886993	0.913948
ENSG00000276291.3	0.097242	-0.092437	0.028794	-0.0858884	0.0604674	-0.0155903	0.0532878	0.444619	0.597404	0.802396	0.447956	0.596553	0.894386	0.647543
ENSG00000234409.6	-0.0537866	-0.257703	-0.0559314	-0.0225035	0.0235638	0.0464865	0.0273137	0.672939	0.135019	0.626699	0.842665	0.83669	0.692078	0.81482
ENSG00000215915.8	0.0202272	0.341176	0.0253797	0.119128	-0.00348101	0.0969275	0.158195	0.873949	0.0448821	0.825432	0.291928	0.975711	0.408085	0.172293
ENSG00000085999.10	-0.0717689	-0.448459	0.168098	-0.0824895	0.0724197	0.0699858	-0.118524	0.573052	0.00689359	0.141259	0.466176	0.525915	0.550743	0.307852
ENSG00000110172.10	0.121638	-0.111204	0.0817031	0.0676512	0.151631	-0.0671408	-0.095229	0.33832	0.52479	0.477008	0.550265	0.182213	0.567094	0.413192
ENSG00000165646.10	-0.101474	-0.155182	0.0276145	-0.175609	0.0720595	0.291034	0.140318	0.432585	0.373392	0.812817	0.124079	0.533424	0.0124894	0.233095
ENSG00000235875.3	0.0696233	0.0808824	-0.000929597	-0.00590549	0.0813397	-0.0431939	0.0503665	0.590777	0.654548	0.993641	0.959075	0.481903	0.716718	0.669989
ENSG00000260541.1	0.0507857	-0.0252101	-0.199838	0.0214252	-0.0361733	-0.331693	-0.255366	0.690235	0.885697	0.0794016	0.850117	0.751627	0.00364822	0.0259885
ENSG00000184014.6	-0.000733037	-0.226611	-0.0435387	0.0209798	-0.137025	-0.0506401	-0.115926	0.995413	0.190513	0.705063	0.8532	0.228518	0.666129	0.318649
ENSG00000276984.1	-0.0252935	-0.0420467	-0.220717	-0.0159231	-0.116668	0.0358339	-0.0822773	0.857328	0.825395	0.0772603	0.898235	0.350872	0.782162	0.52148
ENSG00000278603.1	0.134787	0.161026	-0.0108534	-0.0126374	-0.0906298	0.00455874	-0.0257536	0.35581	0.431961	0.933277	0.921051	0.479938	0.972664	0.843817
ENSG00000113732.7	0.116461	0.307003	-0.036786	0.0836381	-0.0737098	0.053798	0.123008	0.35943	0.0728302	0.749159	0.459974	0.518549	0.646657	0.289778
ENSG00000138152.8	0.151166	0.00280112	-0.367038	0.232536	-0.189581	-0.344808	-0.225373	0.23312	0.987258	0.000948315	0.0381441	0.0942505	0.00244992	0.0502943
ENSG00000230428.1	-0.0378745	0.0666667	-0.0434188	0.0421456	0.12149	-0.0556522	-0.113846	0.867105	0.880093	0.833196	0.831374	0.546076	0.796187	0.587918
ENSG00000257178.3	-0.0225995	-0.0333333	0.234094	-0.153709	-0.0841777	0.334592	0.482653	0.891379	0.892241	0.101787	0.286537	0.561103	0.0187808	0.000444345
ENSG00000213421.4	0.0249118	0.0722496	0.260052	0.135406	0.138002	0.208733	0.0492992	0.858089	0.714845	0.0364322	0.274601	0.269154	0.103502	0.701203
ENSG00000201432.1	-0.0638707	0.445055	0.13644	-0.0946779	0.094958	0.0278226	0.270528	0.761651	0.127524	0.44164	0.588509	0.587402	0.881891	0.134254
ENSG00000253983.2	0.0275414	0.131551	0.0444887	0.0684783	0.0582505	0.0351848	0.0711055	0.834537	0.458326	0.71058	0.564847	0.624475	0.7741	0.558588
ENSG00000102921.6	-0.245888	-0.271989	-0.0247727	-0.0826301	-0.126704	0.0857752	0.0107997	0.0501692	0.113962	0.829543	0.465414	0.265833	0.464346	0.926228
ENSG00000167311.12	0.0525328	-0.16239	0.07723	0.0548588	0.139168	0.185479	0.0580601	0.695325	0.37455	0.52207	0.647175	0.247076	0.129945	0.638143
ENSG00000143178.11	-0.107275	0.128291	-0.0965743	0.058556	-0.0549903	0.0545377	0.0681887	0.398822	0.462668	0.400281	0.605207	0.630276	0.642129	0.558356
ENSG00000163464.7	-0.047071	0.113522	0.126309	-0.0138346	0.0699573	0.241818	0.315808	0.718675	0.522659	0.283562	0.905581	0.550905	0.0421857	0.00688501
ENSG00000223575.2	-0.0809402	-0.0452174	-0.0602871	0.0391584	0.0582707	-0.170134	-0.166076	0.592834	0.833823	0.658942	0.770408	0.666793	0.223239	0.23006
ENSG00000232573.1	-0.0517599	-0.0411765	-0.0862814	-0.0306729	-0.0994286	0.0231581	-0.00649355	0.684603	0.814321	0.452583	0.787089	0.383308	0.843661	0.955603
ENSG00000261431.1	-0.0240897	0.0777693	-0.151552	0.0807673	-0.123193	-0.0166296	-0.0121881	0.852563	0.661988	0.191259	0.482086	0.285791	0.888944	0.917912
ENSG00000253164.4	-0.332553	0.123377	-0.198818	-0.00566802	0.0380567	-0.180891	-0.227359	0.0586338	0.594168	0.231444	0.972682	0.81808	0.283979	0.175958
ENSG00000281849.1	-0.0561811	-0.204916	0.0577527	-0.0975861	0.0887298	-0.091793	-0.17929	0.659257	0.23766	0.615497	0.389151	0.436797	0.433478	0.121214
ENSG00000167178.14	-0.20706	0.10028	-0.0475347	-0.17166	-0.0811344	0.0525462	0.153301	0.100657	0.566531	0.679408	0.127723	0.477198	0.654348	0.186124
ENSG00000260092.1	-0.160306	0.155882	-0.0289855	-0.172872	0.0246068	-0.130776	0.00408739	0.365121	0.564282	0.850086	0.24523	0.871051	0.403219	0.978992
ENSG00000092054.12	-0.0256792	-0.176471	-0.0997104	-0.0235584	-0.0103944	-0.295277	-0.287601	0.840372	0.310542	0.385083	0.835388	0.927559	0.0101157	0.0117635
ENSG00000088356.5	0.167384	0.156303	-0.0572213	-0.138654	0.00963973	-0.179061	-0.145673	0.186157	0.369909	0.618757	0.219505	0.932805	0.124264	0.209256
ENSG00000237714.1	0.0131766	0.211496	0.246639	0.299167	0.189056	-0.0212156	0.13518	0.938303	0.384739	0.0875609	0.0348131	0.18854	0.888702	0.364958
ENSG00000200959.1	-0.117385	0.509091	-0.2867	-0.107389	-0.330049	0.032967	0.163614	0.593746	0.109737	0.131588	0.579252	0.0803663	0.870329	0.414813
ENSG00000267313.5	-0.118868	0.107708	-0.0892857	-0.0081448	0.0903241	-0.0352683	0.112462	0.465059	0.624723	0.541805	0.954765	0.532752	0.813937	0.446633
ENSG00000151632.15	0.0333761	0.289356	-0.203809	0.0560713	-0.185686	-0.0627312	0.0650444	0.793461	0.0918027	0.0734915	0.620628	0.10134	0.592878	0.576682
ENSG00000268889.1	-0.0311719	-0.275946	-0.15393	0.0302119	-0.0958305	-0.169166	-0.15586	0.837065	0.163549	0.257343	0.825064	0.482321	0.225921	0.260406
ENSG00000258999.1	0.103523	0.047654	0.0331724	0.091935	0.0540263	-0.0845881	0.0308839	0.427224	0.79564	0.777534	0.426487	0.642989	0.479902	0.795343
ENSG00000078295.14	-0.00920878	0.108403	-0.00276938	-0.101782	-0.092186	0.0897582	0.12823	0.942427	0.535348	0.980802	0.368242	0.419074	0.443783	0.269629
ENSG00000147509.12	0.0806112	0.352661	-0.143515	0.082466	-0.133715	-0.0733713	0.13039	0.526596	0.0377197	0.210015	0.466303	0.240065	0.531587	0.261577
ENSG00000250796.1	-0.166663	-0.326872	-0.00913229	-0.00980598	0.0616268	0.0996206	-0.0174935	0.195434	0.0633533	0.938018	0.932546	0.59691	0.405077	0.883214
ENSG00000239899.3	-0.0718523	0.0826585	-0.187681	-0.0120497	-0.319288	0.0699741	0.115277	0.575743	0.642113	0.102151	0.916061	0.00438105	0.55357	0.324697
ENSG00000084623.10	0.207564	-0.128011	0.0632911	0.0726207	0.0365628	-0.00338549	-0.0414217	0.0998126	0.463654	0.581977	0.521304	0.749041	0.977003	0.722384
ENSG00000251455.1	-0.0613222	0.321468	0.106503	-0.0332327	-0.0332954	0.145141	-0.0117328	0.653456	0.0832282	0.383752	0.783217	0.784369	0.244921	0.924924
ENSG00000226394.2	0.265301	0.165414	0.22984	0.310935	-0.111769	0.141651	0.179969	0.129413	0.485838	0.138159	0.0376204	0.470101	0.383274	0.254087
ENSG00000135912.9	0.116897	0.241176	0.0406303	0.235888	0.0357595	0.0257183	-0.0233766	0.357625	0.162804	0.723947	0.0353918	0.754378	0.826632	0.841134
ENSG00000211725.3	0.192815	0.0959752	-0.0101045	0.0167247	-0.249826	0.118386	0.343527	0.267112	0.704812	0.950004	0.917339	0.115189	0.466881	0.0299848
ENSG00000164104.10	-0.0699363	-0.234734	0.155907	-0.0439522	0.0802337	0.0486486	-0.161285	0.582912	0.174678	0.172864	0.698112	0.482118	0.678523	0.163959
ENSG00000268234.1	-0.207159	-0.222581	-0.0675233	-0.31403	-0.0430965	0.179945	0.033042	0.136651	0.228776	0.587184	0.00859624	0.727122	0.154785	0.793865
ENSG00000188991.3	0.217906	0.35	0.13022	0.0167623	-0.073951	0.125784	0.139545	0.117009	0.0535839	0.30508	0.89373	0.558248	0.329986	0.275374
ENSG00000177889.8	0.193797	0.0515406	0.0589916	-0.0353493	0.0589581	-0.0961309	-0.0476008	0.12493	0.768727	0.607926	0.755123	0.605765	0.411967	0.683033
ENSG00000222011.7	0.144454	0.20056	-0.0686529	-0.0694562	-0.0117819	-0.114139	-0.0227478	0.254769	0.247999	0.550346	0.539657	0.91792	0.329528	0.845355
ENSG00000154678.15	0.211779	0.104202	-0.0166289	0.151758	-0.0113194	-0.0541679	-0.0200957	0.0929662	0.551374	0.885104	0.178666	0.921132	0.644392	0.863198
ENSG00000237595.3	0.152499	0.201528	0.000370233	0.068134	-0.115078	0.210262	0.213454	0.240679	0.253072	0.997502	0.558673	0.325539	0.0784111	0.0718084
ENSG00000227172.2	0.135749	0.109238	-0.112335	0.00449502	0.0414809	-0.135439	-0.0767606	0.305291	0.551749	0.344034	0.969469	0.725657	0.263602	0.52461
ENSG00000165029.14	-0.0214642	0.0658263	-0.0315507	0.0920769	-0.11261	0.146629	0.237895	0.866309	0.707141	0.783917	0.415828	0.323109	0.209366	0.0385126
ENSG00000254577.1	0.15308	0.361345	0.0118042	0.111224	-0.0104508	0.104287	0.130946	0.255604	0.0357547	0.922169	0.348857	0.930569	0.397364	0.283506
ENSG00000239523.4	0.0788931	-0.00840336	-0.0567913	-0.0513127	-0.0150925	-0.157724	-0.03527	0.535473	0.961788	0.621399	0.650619	0.894973	0.176547	0.76229
ENSG00000256073.3	-0.137948	-0.107843	-0.235347	0.00166432	-0.2574	-0.151294	-0.00519481	0.277017	0.537472	0.0380606	0.988365	0.022016	0.195074	0.964476
ENSG00000196290.13	0.11401	0.00728291	0.0274789	-0.0912096	0.130234	-0.129986	-0.078961	0.3697	0.96688	0.81125	0.420249	0.252635	0.266342	0.49776
ENSG00000148677.6	-0.00397696	0.116532	-0.235777	0.221309	-0.12154	-0.0766162	0.0437961	0.976152	0.532435	0.0446309	0.0563742	0.302279	0.528431	0.716862
ENSG00000240912.1	-0.00611481	-0.302374	0.181579	0.0337979	0.208255	0.268611	0.276507	0.972621	0.222629	0.268599	0.83384	0.197208	0.107941	0.0928583
ENSG00000153898.11	0.126999	0.365266	0.175508	0.0476559	0.0191091	0.207112	0.156746	0.3173	0.0309559	0.124299	0.674054	0.86725	0.0746016	0.176308
ENSG00000146085.7	0.19973	0.0117647	0.268655	-0.058556	0.229844	-0.0688478	-0.0973889	0.113573	0.946522	0.0173929	0.605207	0.0415794	0.557256	0.402627
ENSG00000213669.2	-0.0192199	-0.272727	-0.0935961	0.11371	-0.0456062	-0.030525	0.159825	0.932345	0.417141	0.629151	0.542477	0.810869	0.879864	0.416564
ENSG00000009844.14	0.187383	-0.0733894	0.125735	-0.0447961	0.181402	-0.112916	-0.146685	0.138158	0.675234	0.272688	0.692603	0.109611	0.334772	0.206076
ENSG00000159263.14	-0.0572456	-0.0114846	-0.0166795	-0.114369	0.00584226	0.0183499	-0.000656186	0.65321	0.947793	0.884757	0.311736	0.959246	0.875829	0.995511
ENSG00000248810.1	0.0518853	0.0397759	-0.0186775	0.166807	-0.0152629	0.137809	0.168558	0.683879	0.820532	0.871065	0.138976	0.893794	0.238377	0.145521
ENSG00000279361.1	-0.0587973	-0.0201709	0.0397959	-0.166483	0.0192857	-0.00751619	0.0877117	0.711479	0.922088	0.786016	0.247877	0.895358	0.96001	0.553308
ENSG00000121766.13	0.238741	-0.0708683	-0.0631141	-0.0182372	-0.0441334	-0.155164	-0.0664662	0.0574518	0.685812	0.583035	0.872226	0.699347	0.183765	0.568361
ENSG00000125746.13	-0.0560544	0.0876751	-0.0225471	0.0452414	-0.0841772	0.0283073	-0.0251811	0.659978	0.616497	0.844657	0.689702	0.460777	0.809494	0.82905
ENSG00000180846.7	0.0354737	0.00601504	0.272117	0.149692	0.0142857	0.27086	0.126355	0.823514	0.979921	0.0465254	0.270832	0.917552	0.0545457	0.372073
ENSG00000229613.1	-0.0148932	-0.253099	0.0762417	-0.0127694	0.0854718	-0.263309	-0.251862	0.924483	0.232759	0.591126	0.926981	0.542841	0.0619184	0.0716691
ENSG00000005421.7	0.15238	0.127171	-0.0378229	0.0393343	-0.182327	-0.220654	0.0215174	0.229344	0.466618	0.742331	0.72853	0.107782	0.0571259	0.853624
ENSG00000178623.10	-0.0916526	0.138936	0.00355341	-0.119175	-0.085297	0.0604552	0.00303486	0.471348	0.426047	0.975368	0.291737	0.454813	0.606389	0.979242
ENSG00000116690.10	-0.0558712	0.122409	-0.0125318	0.0979137	-0.140166	0.262873	0.284265	0.661022	0.483601	0.913286	0.386793	0.217929	0.022694	0.0128223
ENSG00000081853.14	-0.141568	-0.0759104	-0.0372159	0.0689639	-0.0787975	0.0508108	0.101299	0.264486	0.664718	0.746326	0.54254	0.490019	0.66507	0.383913
ENSG00000104804.6	-0.0622057	0.205195	0.180313	0.115621	0.152837	0.122516	0.176138	0.633895	0.244357	0.121611	0.316662	0.187478	0.305242	0.136058
ENSG00000226432.3	-0.251569	-0.230532	-0.117566	-0.283896	-0.165019	0.0891323	0.0679699	0.0449348	0.182747	0.305311	0.0109344	0.146132	0.44698	0.559622
ENSG00000140854.11	-0.0486553	-0.272549	-0.106362	-0.0287389	-0.0931353	-0.15505	-0.101955	0.702612	0.11319	0.354015	0.799861	0.414279	0.18409	0.380824
ENSG00000170959.13	0.137674	0.236415	0.0840299	0.167042	-0.0147517	0.101849	0.129952	0.277985	0.171523	0.464507	0.138416	0.897331	0.384579	0.263194
ENSG00000258545.4	0.0560283	0.0427807	-0.0307602	-0.000113798	-0.0939356	0.0562855	0.0698524	0.670692	0.813131	0.796144	0.999227	0.425991	0.643503	0.562692
ENSG00000281490.1	-0.103771	-0.215966	0.103883	-0.0381153	0.0233934	0.198435	0.0800273	0.414495	0.21275	0.365405	0.736632	0.837854	0.0878866	0.491955
ENSG00000272921.1	-0.0678509	0.219132	-0.0865862	0.0552573	-0.173227	0.049624	0.125612	0.612806	0.244649	0.472765	0.642415	0.14562	0.687779	0.303748
ENSG00000163221.8	0.0263206	0.296639	-0.00486356	-0.0484907	-0.0983953	0.183769	0.3134	0.836439	0.0835602	0.966515	0.671292	0.391414	0.117043	0.00618374
ENSG00000006377.10	0.0147524	-0.0212885	0.136495	-0.141845	0.0667813	0.0744465	0.133514	0.907891	0.903387	0.236533	0.212409	0.561292	0.528442	0.25347
ENSG00000232751.1	-0.0782641	-0.216276	0.091873	0.0139237	0.131087	0.0909091	0.0772226	0.562806	0.234479	0.449394	0.907586	0.275863	0.464391	0.531365
ENSG00000198105.10	0.0199982	-0.0747899	0.0015807	-0.000797	-0.0280428	0.0306401	0.0415858	0.875365	0.669384	0.989041	0.994471	0.806204	0.794127	0.72133
ENSG00000095794.18	0.0954094	0.263866	0.0338522	0.00761838	0.0658715	-0.0312945	0.0897061	0.453288	0.12561	0.768581	0.946485	0.564093	0.78983	0.440924
ENSG00000231857.1	-0.0572446	-0.103297	-0.139663	0.116935	0.145528	-0.250806	-0.0645161	0.772324	0.725282	0.445841	0.523889	0.426776	0.173541	0.730238
ENSG00000243053.2	-0.128834	0.254545	-0.288462	0.35409	-0.0564103	-0.364201	-0.370435	0.622155	0.450037	0.161993	0.0699757	0.784309	0.0956463	0.0747679
ENSG00000275029.1	-0.0258895	-0.258824	0.0599401	-0.112147	0.0955374	-0.0366235	-0.0755334	0.840378	0.133271	0.604573	0.325113	0.405383	0.756723	0.519528
ENSG00000023041.10	0.0489531	0.214566	-0.026619	0.145523	0.0538462	-0.0348506	-0.0436364	0.700877	0.215803	0.817053	0.197345	0.63742	0.766591	0.708191
ENSG00000278725.1	0.11061	0.478022	0.253913	0.0292308	0.0765217	0.0968379	0.364348	0.642477	0.0984901	0.231207	0.889687	0.722299	0.660259	0.0800515
ENSG00000249141.1	0.00626525	0.196639	0.0764177	0.0628696	0.0379384	0.147725	0.102352	0.960812	0.25756	0.506063	0.579565	0.739928	0.205942	0.378962
ENSG00000184271.14	0.0480139	0.163866	0.0514043	0.0138772	-0.0170886	-0.110441	-0.11218	0.706353	0.346903	0.654907	0.90262	0.881177	0.345542	0.334641
ENSG00000173546.7	-0.236267	-0.228571	0.0170589	-0.205649	0.00340798	-0.0871124	-0.0696377	0.060164	0.186601	0.882155	0.0673528	0.97622	0.457386	0.550005
ENSG00000268895.4	0.0204563	0.0266106	0.160283	-0.116596	0.00890944	0.174139	0.0884484	0.872533	0.879392	0.160973	0.30236	0.937885	0.135122	0.447382
ENSG00000242747.1	0.0187569	0.258365	0.0178811	-0.173257	-0.0183238	0.153647	0.101962	0.883993	0.140119	0.878152	0.129277	0.87432	0.194348	0.387349
ENSG00000250066.1	0.117353	0.0645868	0.232176	0.105487	0.0262295	0.13307	0.138223	0.417002	0.744031	0.0742494	0.41451	0.840968	0.323744	0.296477
ENSG00000231699.1	0.0656283	0.400339	0.115223	0.0339623	0.0879697	0.0764946	0.0799095	0.679658	0.0648585	0.411317	0.807385	0.53107	0.597505	0.577245
ENSG00000226598.1	-0.0472086	0.132353	-0.189474	-0.0454704	-0.158912	-0.105974	-0.0613853	0.794184	0.625106	0.247981	0.777718	0.327373	0.532461	0.714284
ENSG00000215264.4	-0.20068	0.0520161	-0.0198727	-0.16194	-0.10493	0.138553	0.20939	0.130921	0.781089	0.868401	0.168061	0.37697	0.252676	0.0796852
ENSG00000201998.1	0.0202437	0.241927	-0.0688187	0.0277007	-0.284178	0.0904812	0.21387	0.887871	0.214859	0.588963	0.825261	0.0217799	0.488005	0.0950939
ENSG00000147439.10	-0.156893	-0.0378151	-0.171032	-0.0196437	-0.0130721	-0.156102	-0.185701	0.215683	0.829245	0.134347	0.862459	0.908968	0.181094	0.108258
ENSG00000176383.8	0.155427	0.52465	-0.0787693	0.186451	-0.154966	0.0493314	0.127738	0.220057	0.00121423	0.493024	0.0977028	0.172672	0.674264	0.271486
ENSG00000123560.12	-0.0155083	0.0719888	-0.269945	-0.0190811	-0.170448	-0.087596	-0.0785509	0.903193	0.681103	0.0168413	0.866364	0.133138	0.454882	0.500003
ENSG00000234068.5	-0.276914	-0.345455	-0.138478	0.00197044	-0.206349	-0.222833	-0.122711	0.212177	0.328227	0.482213	0.991906	0.292109	0.263908	0.542019
ENSG00000271916.1	0.120157	0.141304	-0.225769	0.0361032	-0.0143541	-0.149008	-0.0693437	0.431744	0.520146	0.0943129	0.789761	0.916377	0.286927	0.62174
ENSG00000260691.4	0.00434683	-0.367742	0.182884	0.0198583	0.214761	0.0798951	-0.00365306	0.975114	0.0418202	0.135501	0.870384	0.0763803	0.526963	0.976776
ENSG00000249042.4	0.0971503	0.235854	-0.0828918	0.0583919	-0.101266	-0.096643	0.0326452	0.44505	0.17257	0.470599	0.606221	0.374536	0.409469	0.779514
ENSG00000253549.4	0.129267	0.337535	0.00246589	0.142171	-0.136319	-0.0732006	0.169815	0.308664	0.0473686	0.982905	0.20795	0.230947	0.532545	0.142497
ENSG00000125744.10	-0.170843	0.0414566	-0.0249244	-0.199156	-0.031816	0.0905263	0.120383	0.177094	0.81308	0.828515	0.0766206	0.780744	0.439877	0.300271
ENSG00000237906.1	0.0845811	-0.0369458	-0.0532051	0.182131	-0.00629371	-0.111279	-0.130712	0.551064	0.849096	0.676278	0.143291	0.960316	0.389206	0.307202
ENSG00000259660.2	0.00593245	0.157635	-0.0140075	0.0991962	-0.107417	0.173489	0.20826	0.966372	0.423059	0.910424	0.417403	0.38327	0.170381	0.0959567
ENSG00000157315.4	0.119806	-0.0372549	-0.0128353	0.204735	-0.0324489	-0.068734	-0.00915926	0.345702	0.831739	0.911194	0.0685998	0.776495	0.557909	0.937409
ENSG00000015532.8	0.0161039	0.00280112	0.0747986	0.0418659	0.0409932	0.0573257	0.0995489	0.899494	0.987258	0.515143	0.711798	0.719821	0.625182	0.392224
ENSG00000090382.5	0.104504	0.276751	0.177354	0.0542194	0.0387537	0.200683	0.313575	0.411188	0.107522	0.120327	0.632229	0.734544	0.0842784	0.00581003
ENSG00000218643.2	-0.0811777	-0.0883002	-0.00960228	-0.000474186	0.157548	0.0528048	0.207092	0.669787	0.74504	0.955019	0.997778	0.351713	0.763214	0.225554
ENSG00000215381.3	-0.155358	-0.0997199	-0.119589	-0.172457	-0.100657	0.143073	0.101928	0.220264	0.568712	0.297004	0.125944	0.377428	0.220747	0.380953
ENSG00000272269.1	0.174234	0.228291	0.122574	0.229208	-0.0233447	0.0152774	0.0411483	0.168526	0.187157	0.285024	0.0410524	0.838187	0.896494	0.724143
ENSG00000165732.11	-0.0538782	-0.116527	0.0998369	0.053188	0.223832	0.0945661	0.00915926	0.672413	0.505014	0.384478	0.63873	0.0473691	0.419654	0.937409
ENSG00000103043.13	0.055413	-0.196359	-0.211447	0.104477	-0.262804	-0.0654054	-0.0608339	0.663634	0.258252	0.0631166	0.355642	0.0192881	0.577178	0.601648
ENSG00000262920.4	-0.00263737	0.0274725	-0.0553846	-0.173846	-0.255385	-0.0869565	0.19664	0.99145	0.929012	0.792591	0.405925	0.217909	0.693196	0.368499
ENSG00000124486.11	0.0910341	-0.0103641	0.0531494	0.195757	0.00360273	0.269075	0.0994395	0.474358	0.952881	0.643973	0.0818655	0.974862	0.0195773	0.392746
ENSG00000136874.9	0.0258396	-0.0655462	-0.0755068	0.101383	0.0229552	-0.100569	-0.0633766	0.839388	0.708333	0.511162	0.370128	0.840851	0.390614	0.586514
ENSG00000176812.7	-0.341436	-0.364219	-0.0613196	-0.179896	-0.214354	0.0528069	0.038095	0.0175469	0.0618007	0.635892	0.158296	0.0943303	0.691208	0.772597
ENSG00000225513.1	-0.102171	0.143272	0.0669249	-0.0472799	0.0131043	0.142255	0.155811	0.494368	0.48503	0.620859	0.724514	0.922226	0.304831	0.255983
ENSG00000164105.3	-0.00542906	-0.0770308	-0.0794522	0.0666198	-0.0915044	-0.0989474	-0.15609	0.966039	0.660064	0.489271	0.556372	0.422536	0.398339	0.178148
ENSG00000206014.6	0.205197	0.286765	-0.0340378	0.0956745	0.0233871	-0.116749	-0.183092	0.325124	0.264446	0.858281	0.602449	0.900619	0.546426	0.332822
ENSG00000143319.15	-0.101022	-0.164706	0.180566	-0.0648383	0.120156	0.0209957	-0.155981	0.427032	0.344402	0.113648	0.566997	0.291529	0.858099	0.178456
ENSG00000264862.2	-0.206079	-0.3	0.0300493	-0.299507	0.0172414	0.071453	0.0393162	0.345485	0.436624	0.877029	0.114467	0.929265	0.728692	0.84877
ENSG00000250740.1	-0.160167	-0.368831	0.000131752	-0.0741212	-0.148813	0.173815	0.0797745	0.336767	0.0999067	0.999315	0.620496	0.323627	0.264978	0.606726
ENSG00000166140.16	0.0128511	0.15098	-0.024191	0.109564	-0.089703	0.0178663	-0.00109364	0.91972	0.386627	0.833488	0.332605	0.431764	0.879077	0.992519
ENSG00000201354.1	0.0045565	-0.000988386	-0.0771963	0.322535	-0.117052	0.165387	0.0572883	0.978037	0.996429	0.590281	0.0185012	0.408577	0.261274	0.692719
ENSG00000264595.1	0.12938	0.242518	-0.105007	0.0483349	0.0323774	0.0102909	-0.1045	0.445347	0.332231	0.492407	0.746973	0.830854	0.948428	0.504842
ENSG00000253678.1	-0.0149267	0.230044	0.188401	0.102857	0.199669	0.122934	0.00346778	0.920676	0.268617	0.153002	0.43022	0.126129	0.366718	0.979575
ENSG00000226705.1	0.010582	-0.185217	-0.283583	0.0200877	-0.100306	-0.174027	-0.185008	0.946305	0.386233	0.0396149	0.885363	0.474835	0.221958	0.189166
ENSG00000165730.13	0.0273285	-0.0708683	0.0195121	-0.0682607	-0.0445716	-0.0858037	-0.0482297	0.830267	0.685812	0.865356	0.546672	0.696507	0.464198	0.679073
ENSG00000175745.10	-0.107848	-0.0179272	0.0917184	-0.0813877	-0.0120497	0.0169559	-0.07054	0.396294	0.918586	0.424498	0.472168	0.916061	0.885195	0.544836
ENSG00000186017.13	0.0829706	-0.0341737	0.0759367	-0.0381622	0.10297	0.0658037	0.00902256	0.514525	0.84548	0.508752	0.73632	0.366509	0.574856	0.938341
ENSG00000213569.4	0.00707839	-0.20028	0.0472312	0.0398969	0.155964	-0.168421	-0.164621	0.955731	0.248674	0.681344	0.7248	0.16989	0.148623	0.155299
ENSG00000123562.15	-0.000274889	0.0165266	-0.0641257	-0.0528364	0.0123174	-0.058606	-0.124265	0.99828	0.924928	0.576999	0.640952	0.914203	0.617464	0.284837
ENSG00000272419.4	0.188574	0.0680672	0.00117604	-0.057759	0.0604187	0.0704694	0.0690089	0.135625	0.697633	0.991847	0.610135	0.596849	0.547986	0.553622
ENSG00000073756.10	-0.0642324	0.0358543	0.281807	0.0212611	0.235078	0.266515	0.229993	0.614084	0.837979	0.0124351	0.851253	0.0370298	0.0208166	0.0456425
ENSG00000074755.13	-0.0681725	-0.19916	0.0162496	0.0825129	-0.0381207	0.155704	0.113876	0.592474	0.251386	0.887708	0.466049	0.738723	0.182223	0.327342
ENSG00000226082.2	-0.057154	-0.214006	0.0175647	-0.118073	0.0236611	0.154452	0.108817	0.653729	0.217033	0.878686	0.296245	0.836024	0.185807	0.349423
ENSG00000230747.1	0.0285197	-0.238655	-0.0354458	-0.00629399	-0.00793578	-0.0382791	0.0251266	0.822986	0.167379	0.758013	0.955812	0.944662	0.74438	0.829415
ENSG00000164299.6	-0.16698	-0.727273	-0.266087	-0.137094	-0.179231	-0.08	0.000769231	0.481658	0.00735503	0.208836	0.504242	0.391308	0.710196	0.997088
ENSG00000256167.1	-0.113438	-0.0361345	0.0970548	-0.163526	0.122371	0.0699004	0.0859877	0.372125	0.83673	0.39793	0.147003	0.282659	0.55123	0.460169
ENSG00000250886.1	0.0342953	0.138235	-0.118949	0.136699	-0.191986	0.125101	0.312753	0.849724	0.609666	0.46475	0.388007	0.229163	0.447956	0.0525578
ENSG00000137500.8	0.157855	0.089916	-0.135017	-0.0586732	-0.0083739	-0.119801	-0.00172249	0.212846	0.60748	0.238561	0.604484	0.941612	0.305943	0.988218
ENSG00000159082.16	-0.112132	-0.0596639	-0.0735846	-0.0659869	-0.0934275	-0.0265434	0.0163226	0.37769	0.73351	0.522005	0.560136	0.41281	0.821161	0.888701
ENSG00000248498.3	-0.0100744	-0.0448276	0.186557	-0.162623	0.121511	0.0839286	0.0557234	0.941807	0.817392	0.133656	0.188562	0.331096	0.509665	0.661864
ENSG00000245910.7	0.0230449	0.0826331	-0.0821331	0.0292077	-0.0848588	-0.0976387	-0.140478	0.856564	0.636985	0.474685	0.796665	0.457141	0.404638	0.226134
ENSG00000267430.1	-0.18705	0.0467532	-0.101255	0.0105584	0.0303983	-0.0740936	-0.213541	0.224062	0.840511	0.475073	0.939598	0.828929	0.60909	0.136485
ENSG00000159202.16	0.0486324	0.410644	-0.0177418	0.0530239	0.0065482	-0.0192034	0.0731921	0.702745	0.0142719	0.877473	0.639766	0.954326	0.870103	0.52978
ENSG00000277349.1	0.155749	0.450549	0.200772	0.0573732	0.001287	0.368984	0.410364	0.437895	0.122332	0.240346	0.7359	0.994056	0.0317553	0.0143449
ENSG00000232829.3	-0.0731404	0.028629	0.156522	-0.00536553	0.140583	0.132658	0.156836	0.581963	0.878493	0.19902	0.964579	0.245725	0.288312	0.204991
ENSG00000233236.1	0.0319019	0.190476	0.25	0.0140171	0.19453	0.144269	0.0426087	0.903259	0.664583	0.228103	0.945816	0.340961	0.511339	0.843291
ENSG00000136861.16	0.00806341	-0.00980392	-0.0468266	0.12323	-0.104455	-0.0381223	-0.0686261	0.949578	0.955425	0.683929	0.275536	0.359601	0.745391	0.555829
ENSG00000118113.10	-0.0474474	-0.0130769	-0.0438418	0.0672619	-0.0795891	0.0112253	0.0319937	0.743515	0.950531	0.735101	0.597438	0.535223	0.932162	0.806633
ENSG00000131849.10	0.134604	0.201401	0.142807	0.0844585	0.20796	0.157923	0.0617362	0.288943	0.245982	0.212297	0.455572	0.065902	0.175994	0.596258
ENSG00000120937.8	-0.173332	-0.160769	-0.0523352	-0.0397662	0.134266	-0.0728715	-0.263479	0.228674	0.442662	0.681284	0.751232	0.28628	0.576767	0.0385341
ENSG00000236358.1	-0.284011	-0.153846	0.227607	-0.151541	0.0279603	0.301613	0.269758	0.151089	0.633091	0.202704	0.384846	0.875271	0.0991566	0.142215
ENSG00000256508.2	0.00786624	0.0604839	0.0319597	-0.00373656	0.0408654	0.149052	0.120445	0.95542	0.742279	0.802044	0.976246	0.746537	0.24759	0.351085
ENSG00000179460.5	0.0600045	0.374597	0.179089	-0.173178	0.0770128	0.143863	0.094572	0.648803	0.0378719	0.126829	0.134643	0.511358	0.231332	0.429412
ENSG00000278517.1	-0.468927	-0.621978	-0.0634038	0.102016	-0.0754171	0.16694	0.282759	0.027703	0.0175503	0.739243	0.585005	0.692039	0.395841	0.137214
ENSG00000254299.1	-0.0861815	0.287912	-0.00295567	0.0700779	-0.035468	0.0250305	0.200244	0.695803	0.318193	0.987859	0.712891	0.855068	0.901373	0.316607
ENSG00000188352.11	0.0200898	0.0851541	0.0221424	0.0479372	0.0761928	-0.0298151	-0.0735202	0.874798	0.626707	0.847411	0.67224	0.504521	0.799553	0.527932
ENSG00000280081.2	-0.00943561	0.0146154	0.0158009	-0.098838	0.218455	-0.0170134	-0.0306402	0.949809	0.94472	0.908843	0.468617	0.10577	0.903759	0.827588
ENSG00000215190.7	0.259289	0.00616246	-0.00190948	-0.00595406	-0.0261928	0.103954	0.158496	0.03855	0.971973	0.986762	0.958182	0.818764	0.374778	0.171469
ENSG00000225920.2	-0.155099	-0.0750191	0.0316263	0.059591	0.00175774	0.0995631	0.0331152	0.224837	0.673269	0.784816	0.601894	0.987814	0.398673	0.777908
ENSG00000003147.16	0.0282907	0.164986	0.0971307	-0.0375762	0.165385	0.0279374	0.0030622	0.824385	0.34357	0.397559	0.740225	0.145229	0.811937	0.979055
ENSG00000260524.1	-0.159939	-0.117963	0.39159	-0.0721847	0.366569	0.399891	0.215051	0.425514	0.675436	0.032356	0.699574	0.0425276	0.034994	0.26258
ENSG00000154025.14	0.0175473	0.142577	-0.138824	0.0857014	-0.143063	0.0172121	0.18078	0.890539	0.4139	0.225457	0.44973	0.208469	0.883473	0.118101
ENSG00000021762.18	-0.102236	-0.191597	-0.144931	0.0456868	-0.114435	-0.064239	-0.104115	0.421469	0.270206	0.205503	0.686805	0.315275	0.584002	0.370763
ENSG00000150750.6	-0.356307	-0.0577717	0.0311164	0.0366356	0.275988	-0.0152207	0.0331681	0.112883	0.851296	0.880058	0.85604	0.163482	0.943725	0.872211
ENSG00000241959.3	-0.202015	-0.268421	-0.188933	-0.126488	-0.209621	-0.183932	-0.108827	0.223874	0.26651	0.213881	0.40223	0.162059	0.237726	0.476706
ENSG00000248714.5	0.0358086	0.118207	-0.0581261	0.0508033	-0.0354456	-0.151248	-0.0697013	0.780536	0.498848	0.615571	0.65658	0.758014	0.198322	0.552368
ENSG00000233718.4	0.0599945	-0.092437	0.0532505	-0.154337	0.114484	-0.152859	-0.126179	0.637697	0.597404	0.643342	0.171333	0.315068	0.190441	0.277425
ENSG00000156076.8	-0.105216	-0.00840336	0.0714549	-0.0719085	0.133601	-0.00247316	0.0433001	0.411824	0.961788	0.536873	0.528848	0.243568	0.983315	0.712228
ENSG00000160867.13	-0.157236	0.0837535	0.00919334	-0.121519	-0.123369	0.147511	0.0689269	0.214667	0.632409	0.936329	0.282297	0.278722	0.206609	0.554094
ENSG00000255176.1	-0.0536223	-0.0137032	-0.2362	0.0772013	-0.229612	-0.0859558	-0.0844872	0.678927	0.939668	0.0399585	0.501699	0.0445571	0.469636	0.47418
ENSG00000281780.1	0.0560066	0.114286	0.101876	0.14026	-0.0202324	0.171519	0.20158	0.724623	0.621818	0.459235	0.302521	0.882338	0.224058	0.147774
ENSG00000261268.1	0.206474	0.0576196	-0.00740349	-0.126841	-0.0971444	0.208182	0.165646	0.146036	0.762319	0.954842	0.325903	0.456399	0.113591	0.21399
ENSG00000254676.1	0.0189215	0.118768	-0.0657697	0.168729	-0.0450097	0.0822191	0.137608	0.882026	0.496801	0.567252	0.134432	0.693671	0.483136	0.235858
ENSG00000134987.10	0.0348651	-0.161905	0.196778	0.0228083	0.160467	0.222304	0.0652085	0.784464	0.352782	0.0842101	0.840561	0.157743	0.0552458	0.575719
ENSG00000121060.13	0.232121	0.182633	-0.00183361	0.152391	-0.0626582	0.170839	0.157348	0.064941	0.293674	0.987288	0.176845	0.583293	0.142796	0.174633
ENSG00000280269.1	0.000486697	0.0976849	-0.0504977	-0.00580552	-0.109793	0.142206	-0.0693878	0.997559	0.665396	0.724906	0.967418	0.438443	0.33496	0.63568
ENSG00000172197.10	0.0129427	0.0406162	0.150874	0.056165	-0.111344	0.248706	0.145263	0.91915	0.816804	0.187324	0.620043	0.328613	0.0314282	0.210555
ENSG00000130545.14	-0.00919833	-0.0288515	-0.223592	-0.0941821	-0.171942	-0.117186	-0.134879	0.942961	0.869319	0.050613	0.409029	0.132255	0.320056	0.248603
ENSG00000235280.2	6.87222e-05	-0.0672269	0.0590675	-0.142288	0.0109056	-0.140256	-0.0824607	0.99957	0.701193	0.607464	0.207572	0.924006	0.230064	0.47884
ENSG00000258673.1	-0.0528016	0.0854342	0.0186269	-0.075082	-0.051631	0.171124	0.0801094	0.678598	0.625569	0.871411	0.507253	0.651346	0.142122	0.49151
ENSG00000132953.15	0.0752279	-0.22605	0.140581	-0.0360056	0.0829844	0.201451	0.0986193	0.554654	0.191641	0.219583	0.750723	0.467177	0.0830726	0.396681
ENSG00000100012.10	0.0200018	0.143382	-0.0205479	0.244043	0.105979	0.0974059	-0.0606596	0.880477	0.426011	0.863971	0.0361362	0.372192	0.425899	0.617895
ENSG00000253286.4	-0.188891	-0.110294	-0.165056	-0.120054	0.0104198	-0.309756	-0.165157	0.292446	0.673459	0.29018	0.443182	0.947127	0.0487419	0.302108
ENSG00000112697.14	-0.00306959	-0.117927	0.0514802	0.019714	0.239241	-0.171266	-0.148107	0.980795	0.499873	0.65443	0.861971	0.033715	0.141785	0.201666
ENSG00000273249.1	0.164011	0.133063	-0.168188	0.199624	-0.182123	-0.127657	-0.0571555	0.198986	0.44605	0.143702	0.0777632	0.110517	0.278411	0.626212
ENSG00000231566.1	-0.0786189	0.491176	-0.437485	0.101045	-0.227939	-0.180113	-0.0292683	0.668866	0.0533504	0.00376458	0.524308	0.14655	0.26608	0.85772
ENSG00000230799.1	-0.145059	-0.0252361	0.033861	-0.109575	-0.00667968	0.202066	0.0871148	0.268792	0.889132	0.777658	0.352705	0.955273	0.0959033	0.473315
ENSG00000223730.1	0.0342817	0.0487208	0.036264	0.0327533	0.0229816	0.197751	0.158607	0.803768	0.798208	0.769069	0.787797	0.851318	0.114331	0.20338
ENSG00000273870.1	0.117879	0.129011	0.00769783	0.0348651	-0.0514628	0.146673	0.22579	0.369714	0.47428	0.948464	0.766497	0.663235	0.225658	0.0583182
ENSG00000223198.1	-0.139596	-0.200769	0.0538462	-0.00394531	-0.0276661	0.112374	0.0601093	0.333607	0.335899	0.672597	0.974919	0.826833	0.38855	0.642584
ENSG00000134463.13	0.032918	0.335574	0.126165	0.0387014	-0.011222	-5.6899e-05	0.084648	0.796235	0.0487525	0.271038	0.732733	0.921808	0.999613	0.467214
ENSG00000226263.1	-0.0600462	0.437363	-0.107898	-0.243952	-0.148387	0.122058	0.152836	0.775554	0.117845	0.570355	0.185991	0.42565	0.536085	0.420068
ENSG00000225328.1	0.122461	-0.302941	-0.0785428	0.0668449	0.13135	-0.186652	-0.166185	0.542846	0.254067	0.663948	0.711679	0.466233	0.323344	0.380118
ENSG00000214485.6	-0.228318	-0.160504	-0.138962	-0.0612049	-0.166212	0.0809673	0.00382775	0.0695861	0.357018	0.224991	0.588958	0.143198	0.489845	0.973821
ENSG00000222051.1	0.0870068	0.468132	-0.0498599	0.195798	0.20112	-0.0230615	-0.274398	0.679205	0.0913764	0.776074	0.25964	0.246653	0.898634	0.122261
ENSG00000015285.9	0.000778852	0.122129	0.00228885	0.12963	-0.0386806	0.10495	0.159016	0.995127	0.48461	0.984133	0.251221	0.735026	0.370195	0.170051
ENSG00000116663.9	0.12803	0.184874	0.0844093	0.0381388	0.0452045	0.00227596	0.130663	0.313356	0.287688	0.462486	0.736476	0.692412	0.984538	0.260569
ENSG00000138658.14	-0.0483117	-0.17563	0.13699	-0.0590483	0.0740263	0.0609388	-0.0323718	0.704615	0.312889	0.231707	0.602173	0.51675	0.603506	0.781314
ENSG00000251286.2	-0.0836395	0.391608	-0.22188	-0.0671551	-0.339487	-0.0434783	0.0634783	0.711342	0.208063	0.275986	0.739276	0.0897476	0.843844	0.768242
ENSG00000274642.1	-0.14001	0.0644258	-0.0808685	0.0693858	-0.145326	0.0226743	-0.00161312	0.269831	0.713106	0.481536	0.540068	0.201286	0.846887	0.988966
ENSG00000189376.10	0.0762588	0.164986	-0.00732179	-0.104923	0.00725414	0.0109531	0.0133698	0.549227	0.34357	0.949272	0.353586	0.949409	0.925692	0.90874
ENSG00000224236.3	-0.00697032	-0.126984	-0.106716	0.0279378	-0.0947596	0.0858531	0.0129749	0.961683	0.527929	0.413028	0.827935	0.4638	0.521659	0.922303
ENSG00000204580.10	-0.0240299	-0.171148	0.0410855	-0.144398	-0.0171616	-0.172745	-0.0501982	0.850503	0.325591	0.72098	0.20086	0.880673	0.138325	0.666732
ENSG00000242012.1	0.0439941	-0.125874	0.0866935	0.115836	-0.242669	0.133498	0.00241935	0.842014	0.696683	0.642842	0.527827	0.180821	0.489953	0.989694
ENSG00000235920.1	-0.091041	0.300769	-0.0307915	-0.157433	-0.143133	0.146248	0.0506871	0.551995	0.144034	0.818519	0.229626	0.279484	0.286679	0.708076
ENSG00000242600.5	0.0451276	0.398319	-0.16137	0.126371	-0.171154	0.155676	0.209023	0.723275	0.0177919	0.158114	0.26341	0.131515	0.182304	0.0699724
ENSG00000239481.1	0.0442412	0.0197947	-0.0568454	-0.0144199	-0.0760213	0.0322174	0.0690172	0.743839	0.914368	0.640201	0.904995	0.531647	0.794236	0.573095
ENSG00000248724.5	0.0828021	0.17395	0.184744	0.131451	0.101372	0.0808034	-0.0240059	0.522292	0.317615	0.110121	0.251305	0.38035	0.49677	0.839119
ENSG00000219867.1	0.0191233	0.0950739	0.0218414	-0.112958	0.020467	0.0827604	0.224245	0.89189	0.623723	0.865081	0.374164	0.872467	0.526018	0.0797456
ENSG00000229716.2	-0.185342	0.148221	-0.155685	-0.00100806	-0.0925436	0.123258	0.0190609	0.202315	0.49971	0.230877	0.993744	0.474364	0.356636	0.885065
ENSG00000113361.11	0.12874	0.0669468	0.0890881	0.0213315	0.0924294	-0.0225889	0.0337116	0.310657	0.702381	0.437958	0.850766	0.417841	0.847457	0.772503
ENSG00000272654.1	0.150639	0.20028	0.0112925	0.0374824	-0.0751947	-0.117639	0.00147642	0.234772	0.248674	0.921833	0.74085	0.510136	0.314817	0.989901
ENSG00000066336.10	0.0488615	0.178711	-0.0224459	0.134177	-0.0570107	0.0961593	0.140588	0.701411	0.304339	0.845345	0.234867	0.617743	0.411828	0.225769
ENSG00000232457.4	0.0464307	-0.00290298	0.122709	0.135402	0.0589596	0.125795	0.0724521	0.72694	0.987	0.304475	0.250043	0.620256	0.303039	0.551144
ENSG00000182405.5	0.036629	0.0271709	-0.000569051	0.0834037	-0.0113437	-0.0342817	0.0593575	0.773842	0.876872	0.996055	0.461236	0.920963	0.770296	0.610514
ENSG00000197782.13	0.0710359	-0.0383754	0.224978	-0.0109705	0.225292	0.197639	0.139248	0.576986	0.826754	0.0476659	0.922963	0.0459049	0.0891944	0.230266
ENSG00000218180.2	-0.208704	-0.0847976	-0.116594	-0.0123308	-0.033229	0.0904091	0.219821	0.100695	0.633493	0.322525	0.915804	0.777164	0.453365	0.0635442
ENSG00000234770.1	0.19921	0.284848	0.223846	0.035409	0.203419	0.153913	0.276522	0.413568	0.425038	0.282082	0.860813	0.318912	0.47272	0.190861
ENSG00000179774.8	-0.017412	0.156608	-0.057206	0.00912853	-0.047206	-0.187501	0.0720626	0.892259	0.37643	0.621183	0.936361	0.681506	0.109664	0.538952
ENSG00000230010.1	0.107194	-0.0623377	0.0734505	0.297441	0.0391613	0.0133897	0.19697	0.521807	0.788364	0.627597	0.0446951	0.796103	0.931256	0.194673
ENSG00000228089.1	-0.168981	-0.0484594	-0.13468	-0.149561	-0.102802	-0.0967586	-0.0515858	0.189202	0.78221	0.249309	0.194204	0.376857	0.418771	0.664702
ENSG00000266184.1	0.00442118	-0.0299741	-0.178	0.0949255	-0.0655676	-0.0378523	0.113917	0.972341	0.864281	0.11896	0.402272	0.565896	0.747134	0.327163
ENSG00000233516.1	-0.0820601	-0.0539216	0.0625	0.14902	-0.145302	0.0205279	0	0.672161	0.837151	0.729696	0.392895	0.412261	0.911208	1
ENSG00000218472.2	-0.0555047	-0.0313725	-0.067564	-0.139703	-0.0620013	0.153114	0.129275	0.663111	0.858012	0.559326	0.219467	0.589708	0.192778	0.26899
ENSG00000236740.5	0.180698	0.232925	0.0412861	0.0927565	-0.0107602	-0.0310081	0.0824088	0.178588	0.215457	0.736248	0.441675	0.929552	0.803287	0.507343
ENSG00000243721.1	-0.0203189	0.0336134	0.0135181	0.0873183	0.0457157	0.0560455	0.0341763	0.873382	0.847984	0.90649	0.440411	0.68911	0.632941	0.769453
ENSG00000233003.4	0.115208	0.0299278	0.0881909	-0.00521494	-0.0469345	-0.00487805	0.0856237	0.53008	0.90616	0.573869	0.973199	0.762246	0.975853	0.585113
ENSG00000220773.1	-0.263317	-0.0546218	-0.0122509	-0.19591	-0.0356479	-0.00813032	-0.0923471	0.0370588	0.755311	0.915783	0.0835685	0.756676	0.945189	0.430695
ENSG00000186951.15	-0.010148	0.0408964	0.0526689	0.10293	0.0997322	0.147112	0.128913	0.936567	0.815562	0.646976	0.36284	0.38185	0.207851	0.267063
ENSG00000101425.11	0.0236786	0.247364	-0.0675114	0.0704479	-0.147055	0.0290707	0.191807	0.853852	0.158407	0.559633	0.537273	0.198866	0.805783	0.0992421
ENSG00000269419.1	-0.153846	-0.172727	-0.188287	0.0142857	0.0364532	-0.296703	-0.233005	0.483387	0.611542	0.337299	0.941368	0.851085	0.13288	0.223831
ENSG00000204947.7	-0.00739909	0.00308123	-0.0243427	-0.0461088	-0.032668	-0.142504	-0.113247	0.953727	0.985984	0.832458	0.684066	0.775026	0.222607	0.330038
ENSG00000259377.1	-0.0509523	0.0454545	0.0979374	-0.0515406	0.0652661	-0.096371	-0.0535191	0.817407	0.894427	0.58161	0.768727	0.709525	0.606047	0.771118
ENSG00000170100.12	-0.108215	-0.265546	-0.18307	0.0141585	-0.0447907	-0.0913514	-0.0780041	0.394682	0.12313	0.108644	0.900654	0.695088	0.435703	0.503001
ENSG00000121335.11	-0.141591	0.0485036	-0.181579	0.126642	0.0303644	-0.15505	-0.0156472	0.431873	0.84843	0.268599	0.436158	0.854407	0.35263	0.926764
ENSG00000261496.1	-0.0176616	0.135574	-0.00590549	-0.122691	-0.113437	-0.144836	0.0357075	0.88983	0.437433	0.959075	0.277654	0.319542	0.215049	0.75943
ENSG00000121064.11	0.0809548	0.335574	-0.103504	0.1406	-0.0437439	0.141422	0.270021	0.524829	0.0487525	0.367168	0.213056	0.701875	0.226172	0.0183257
ENSG00000163069.11	0.0898658	-0.0848739	-0.0262396	0.0621894	-0.00474684	-0.0496159	-0.0386603	0.480072	0.627845	0.819616	0.582969	0.966883	0.672492	0.740213
ENSG00000166819.10	0.0336052	0.457423	-0.00628485	-0.0145804	-0.0935005	0.0176671	0.207656	0.792075	0.00573179	0.956449	0.897707	0.412443	0.880414	0.0718651
ENSG00000179097.5	0.138191	0.278228	-0.043956	0.0970545	0.0354709	-0.0413032	0.151266	0.280104	0.111095	0.704252	0.394824	0.757847	0.726786	0.195159
ENSG00000238269.7	-0.0773362	-0.26906	-0.202597	0.0145839	-0.159904	0.0753911	0.0441558	0.609456	0.183804	0.134268	0.914256	0.234768	0.591591	0.74889
ENSG00000143756.10	0.107298	-0.132493	0.285955	0.136568	0.239241	0.120313	0.08689	0.398721	0.448016	0.0111506	0.226572	0.033715	0.303865	0.455457
ENSG00000167004.11	-0.0810922	-0.203361	0.0742675	0.095007	0.0490263	0.123585	0.131565	0.524123	0.241317	0.518139	0.401097	0.667874	0.290807	0.257263
ENSG00000197498.11	0.201287	0.147339	0.032006	0.156985	0.101728	-0.00847795	-0.168202	0.110727	0.398314	0.780877	0.164033	0.372347	0.942451	0.146384
ENSG00000257360.1	-0.129191	0.0178571	0.107336	0.0309662	0.152442	-0.119328	-0.0993565	0.512337	0.949635	0.533225	0.853577	0.367736	0.501471	0.564257
ENSG00000157500.9	-0.00982728	-0.230252	0.141087	0.0978669	0.201777	0.167909	0.0629118	0.938567	0.183294	0.217911	0.387021	0.0745476	0.14988	0.589267
ENSG00000270133.1	-0.0971777	-0.186207	0.03413	-0.0500439	-0.0220688	0.0387865	0.0361722	0.484517	0.333474	0.785579	0.685275	0.859302	0.762799	0.776589
ENSG00000151461.18	0.0335823	0.0997199	0.0987746	0.105743	0.14316	0.0121479	-0.0544634	0.792213	0.568712	0.389582	0.349818	0.208159	0.917613	0.6403
ENSG00000258623.1	-0.0444668	-0.297173	-0.0866712	-0.178467	0.0624113	-0.311088	-0.269071	0.731466	0.087861	0.456597	0.11798	0.589732	0.00738673	0.0204408
ENSG00000123572.15	0.000437757	-0.0818746	-0.0145045	-0.126709	-0.0119299	0.197958	0.141399	0.997919	0.717189	0.927359	0.41244	0.939477	0.20887	0.371743
ENSG00000241717.1	-0.119722	-0.166692	0.0340975	-0.0101753	-0.0448033	0.0627175	0.105889	0.349992	0.346074	0.768455	0.929082	0.696907	0.59552	0.365906
ENSG00000124107.5	-0.0260915	0.162745	0.19526	0.00553211	0.0246349	0.395562	0.295174	0.837843	0.350255	0.0866787	0.961149	0.829376	0.000443826	0.00963739
ENSG00000270123.3	-0.00770573	0.197265	-0.228331	0.184796	-0.117557	-0.0910204	0.111453	0.961372	0.334082	0.110744	0.194216	0.411325	0.53395	0.440967
ENSG00000241334.2	-0.119796	-0.0722496	-0.0517715	-0.164816	-0.0927954	-0.0621839	-0.233051	0.412284	0.714845	0.691921	0.200501	0.473157	0.636927	0.0706826
ENSG00000248126.1	-0.184711	-0.225974	0.132026	-0.16872	0.0396692	0.11304	0.07101	0.14727	0.198773	0.252378	0.137176	0.730224	0.337596	0.544913
ENSG00000259137.1	-0.122898	-0.208964	0.147536	-0.169597	0.187877	0.0293599	-0.04689	0.333303	0.228318	0.197387	0.132419	0.0973025	0.802551	0.687519
ENSG00000259367.1	-0.0325155	0.256923	0.0643882	0.165831	0.143635	0.0645057	0.121708	0.832077	0.215054	0.637313	0.213472	0.286453	0.646314	0.380648
ENSG00000142856.15	0.0633619	-0.0577031	0.00408452	0.013549	0.0277751	-0.0823898	-0.166917	0.618903	0.741965	0.971688	0.904914	0.808019	0.482225	0.149538
ENSG00000240477.1	-0.00738376	0.0881226	-0.134793	0.0445513	-0.0911172	-0.0667372	0.136511	0.958988	0.655662	0.292215	0.726669	0.473953	0.609336	0.290065
ENSG00000253203.5	-0.165542	0.144355	-0.0761538	-0.113533	-0.262404	0.0192745	-0.00837073	0.227107	0.438472	0.53708	0.349368	0.0293914	0.878876	0.946816
ENSG00000198113.2	-0.0431347	0.0865546	-0.0568925	0.116221	0.00764362	0.132205	0.198715	0.735036	0.621026	0.620777	0.303926	0.946696	0.258195	0.0852775
ENSG00000125686.10	0.0727768	-0.0616246	0.122144	0.081294	0.128408	0.0278236	-0.100834	0.567662	0.725085	0.28673	0.47268	0.259404	0.812689	0.38611
ENSG00000207171.1	0.0529058	-0.192308	0.0512097	-0.0681452	-0.148387	-0.00645161	-0.0482759	0.789181	0.529068	0.784403	0.715673	0.42565	0.973008	0.803606
ENSG00000147571.4	-0.181703	0.0909091	-0.0175211	-0.138071	-0.191778	0.0091388	0.0866924	0.176142	0.614866	0.887226	0.257896	0.117185	0.941489	0.488849
ENSG00000161594.6	0.0514048	0.163305	0.0556391	0.149939	0.0522898	-0.00425768	0.0476712	0.691524	0.348577	0.63309	0.190107	0.651524	0.971482	0.686704
ENSG00000258227.5	-0.00206167	0.0773109	0.0598262	0.158439	0.0941091	0.0956188	0.21501	0.9871	0.658903	0.60285	0.160128	0.409394	0.414473	0.0621491
ENSG00000227685.1	0.130823	0.13986	-0.0747899	0.135907	-0.14852	-0.120989	0.0840336	0.49078	0.664633	0.669384	0.429328	0.387325	0.50241	0.631267
ENSG00000280114.1	-0.0643819	-0.103759	-0.0466004	0.117347	0.0443986	0.029249	0.162582	0.700965	0.663326	0.755768	0.421973	0.76445	0.848739	0.285943
ENSG00000244462.6	0.0186695	-0.32493	0.203303	-0.105673	0.171397	0.114765	-0.0886945	0.883586	0.0568399	0.0742242	0.35014	0.130959	0.326865	0.446114
ENSG00000150593.14	-0.0680579	0.0848739	-0.0455115	0.0391702	-0.07926	0.0196302	0.0380861	0.593098	0.627845	0.692354	0.729619	0.487467	0.867242	0.743938
ENSG00000231827.2	0.139849	-0.0989736	0.154094	0.109337	0.0518018	0.131494	0.158254	0.290776	0.589935	0.196226	0.353757	0.663382	0.281478	0.190714
ENSG00000086619.12	0.0169057	0.351261	-0.00699301	0.0157056	0.142673	-0.122617	0.103103	0.894518	0.03854	0.951547	0.889854	0.209726	0.294628	0.375455
ENSG00000281181.1	0.0665129	0.136752	-0.123601	-0.0531168	-0.307964	0.0631311	0.168086	0.632749	0.496399	0.326623	0.669453	0.011884	0.625929	0.184292
ENSG00000184898.6	0.0939662	0.230532	0.0350662	0.135912	-0.0428189	0.0179232	0.129925	0.46018	0.182747	0.760526	0.228828	0.707892	0.878694	0.263296
ENSG00000256399.1	-0.0363636	0.382394	-0.0686016	0.214805	0.0752771	0.0556192	0.244938	0.857098	0.197222	0.69096	0.195287	0.657906	0.754718	0.162661
ENSG00000245857.2	-0.103911	-0.175468	0.103604	-0.138691	0.111114	0.108669	-0.0151576	0.425484	0.328705	0.383066	0.235356	0.345941	0.370531	0.900159
ENSG00000100271.15	0.0153022	-0.163305	-0.142098	-0.0333333	-0.10482	-0.0398578	-0.0451401	0.904474	0.348577	0.214596	0.768689	0.357915	0.734221	0.69861
ENSG00000188710.2	-0.0784808	0.0355742	-0.0189051	0.0383497	0.0905307	0.0194595	0.0527956	0.537615	0.839228	0.869507	0.735071	0.42751	0.868386	0.650585
ENSG00000273366.1	0.0925597	-0.144538	0.0163784	0.248515	-0.0283893	0.109574	0.078606	0.470596	0.407441	0.887571	0.0272155	0.805118	0.352709	0.502633
ENSG00000265593.1	-0.193493	-0.00245098	-0.0663822	-0.0865521	0.00295437	0.00728291	0.0353248	0.314559	0.992551	0.696271	0.605372	0.985955	0.96688	0.835571
ENSG00000231966.1	0.0321341	0.00412529	0.164783	0.00516066	0.0339281	0.0825028	-0.065377	0.802577	0.981527	0.152109	0.963997	0.768076	0.484661	0.577344
ENSG00000161996.16	-0.111399	-0.0492997	0.0462955	0.014135	-0.0757303	0.0151351	0.0361996	0.380836	0.778527	0.687327	0.900818	0.507119	0.897453	0.756217
ENSG00000141639.10	0.0867733	0.12493	-0.0760126	0.183568	-0.146227	-0.141166	-0.0967874	0.49537	0.47457	0.508327	0.103071	0.198478	0.227023	0.405553
ENSG00000273151.1	-0.124067	-0.117647	-0.0633164	-0.0936006	-0.006889	-0.0203983	-0.0857143	0.328693	0.500899	0.581825	0.408129	0.951952	0.862097	0.461602
ENSG00000233258.1	0.0443514	0.123529	-0.243086	0.142342	-0.117647	-0.0545455	0.0540616	0.8193	0.648542	0.165964	0.40759	0.500899	0.759313	0.757745
ENSG00000267004.1	-0.0154321	-0.144608	-0.0926004	-0.0062288	-0.0194993	0.118641	-0.0584231	0.929887	0.579755	0.549943	0.967229	0.898832	0.460031	0.713236
ENSG00000144460.11	-0.000363064	-0.156239	0.0675699	-0.099569	0.169022	-0.0687215	0.00811252	0.997941	0.445949	0.592783	0.422747	0.17488	0.595606	0.949685
ENSG00000273129.1	0.0322036	0.059492	-0.0211625	0.0851948	0.116387	-0.105097	-0.108689	0.803767	0.742254	0.857963	0.464331	0.32003	0.383064	0.363451
ENSG00000249984.1	-0.0243249	-0.0373913	0.0440191	-0.105847	-0.0268626	-0.0279942	0.0438727	0.875457	0.862289	0.74735	0.433261	0.844201	0.839227	0.752758
ENSG00000274292.1	-0.1798	0.0201681	-0.0790728	-0.10579	-0.147444	0.0832148	0.0873548	0.155123	0.90845	0.491355	0.349604	0.194727	0.477835	0.45304
ENSG00000231207.1	0.23508	0.510836	-0.0468954	0.249388	-0.188776	-0.0635046	0.019889	0.174026	0.0302797	0.751615	0.0839758	0.193933	0.678557	0.894436
ENSG00000224114.1	-0.205205	-0.196359	-0.0146815	-0.153165	-0.143208	0.0490185	0.0284621	0.103813	0.258252	0.898484	0.174638	0.208003	0.676215	0.807181
ENSG00000263558.2	-0.302889	0.0428571	-0.156608	-0.0259974	-0.0845938	-0.0404889	-0.0200153	0.117178	0.87946	0.37643	0.880366	0.628985	0.820151	0.910543
ENSG00000115592.10	0.18724	0.324176	-0.0178114	0.258032	-0.0813811	-0.00454786	0.161744	0.179423	0.0990133	0.888902	0.0364591	0.51928	0.972251	0.209137
ENSG00000273069.1	-0.0424794	-0.248943	0.125854	0.119167	-0.00727073	0.00166084	-0.0680722	0.760372	0.184648	0.306473	0.325815	0.952719	0.989524	0.587071
ENSG00000198301.10	-0.0607276	-0.156583	0.179757	-0.16819	0.209834	0.151465	0.109173	0.633586	0.369041	0.115304	0.135695	0.0634474	0.194565	0.347842
ENSG00000170903.9	0.0482659	0.171148	0.00054376	-0.108392	-0.0429406	-0.0994595	-0.0126316	0.704882	0.325591	0.99623	0.337827	0.707099	0.39589	0.913759
ENSG00000249115.7	-0.155106	-0.14958	0.0302356	-0.0375762	-0.0650682	0.0955619	-0.0670677	0.221022	0.391098	0.792718	0.740225	0.568865	0.414753	0.564858
ENSG00000064932.14	-0.117149	-0.108683	0.0510502	0.0208158	0.0824732	0.111977	0.0375666	0.356583	0.534288	0.657134	0.854336	0.469934	0.338832	0.747313
ENSG00000104870.11	0.0335594	0.348739	0.0508479	0.00513361	-0.0212999	0.227738	0.252139	0.792352	0.040053	0.658408	0.963951	0.852193	0.0494085	0.0279987
ENSG00000118579.10	-0.00167224	0.0596639	0.16094	-0.174074	0.134956	0.107255	-0.00549556	0.989537	0.73351	0.15924	0.122391	0.235689	0.359721	0.962421
ENSG00000235268.2	-0.0505669	0.181818	-0.189766	0.279032	0.277864	-0.245211	-0.269841	0.814479	0.592615	0.315189	0.128481	0.137091	0.208506	0.173451
ENSG00000136367.13	0.0628579	-0.0857143	0.0214596	-0.0809423	-0.0140944	0.0186913	-0.0723992	0.621701	0.624432	0.852063	0.474602	0.901883	0.873538	0.534259
ENSG00000256037.1	0.128434	0.0784613	0.226121	0.12227	0.111242	0.0977785	-0.0630627	0.374066	0.697272	0.0747492	0.331902	0.38151	0.457336	0.629219
ENSG00000232187.1	-0.129221	0.116527	0.0449803	-0.014135	-0.0781646	0.103613	0.146494	0.308837	0.505014	0.695768	0.900818	0.493523	0.376357	0.206675
ENSG00000275759.1	0.0272588	0.290196	0.0241338	0.147444	0.0403773	-0.0675454	0.0485064	0.832055	0.090821	0.834964	0.194727	0.725597	0.567452	0.679412
ENSG00000204659.4	-0.188842	0.0401833	-0.150139	-0.0364411	-0.188331	-0.0131655	0.020256	0.138275	0.821486	0.192466	0.749849	0.0986877	0.911354	0.863049
ENSG00000233452.5	-0.107642	0.170868	-0.152544	-0.0841538	-0.169182	0.0378663	0.135311	0.397203	0.326395	0.182435	0.457204	0.136087	0.747044	0.243844
ENSG00000173545.4	0.0311999	0.105042	-0.145462	-0.003985	-0.0751704	-0.05101	-0.074067	0.806658	0.548151	0.20383	0.972032	0.510273	0.663836	0.524859
ENSG00000211796.1	-0.069885	-0.0164835	-0.0870968	0.0302419	-0.164919	-0.0135706	0.159511	0.745571	0.957376	0.641292	0.871702	0.375299	0.943259	0.399809
ENSG00000162601.8	-0.0980437	-0.0296919	0.0984459	0.0720581	0.0359786	0.197809	0.108735	0.440855	0.865547	0.391169	0.524544	0.752922	0.0889128	0.349788
ENSG00000232928.2	0.117801	0.278657	-0.0644198	0.104135	-0.11274	0.178598	0.0739477	0.400859	0.129017	0.607333	0.398055	0.363695	0.161371	0.56143
ENSG00000255750.4	0.0181261	-0.0339354	0.141094	0.125768	0.186828	0.11192	0.0192491	0.901618	0.863885	0.27402	0.326016	0.142608	0.394563	0.88294
ENSG00000238460.1	0.278419	0.0883117	0.0723855	0.265865	-0.00725953	0.0700693	0.0329712	0.0672461	0.703456	0.595999	0.0436796	0.957258	0.618088	0.812903
ENSG00000138772.11	0.0958446	0.336695	-0.0694116	0.103329	-0.072298	0.177383	0.222146	0.451221	0.0479578	0.545938	0.360977	0.526613	0.127889	0.0537677
ENSG00000280388.1	-0.0278325	-0.0817927	0.114961	0.0435068	0.00411392	0.139659	0.0657826	0.827185	0.640426	0.316226	0.701026	0.971296	0.232075	0.572354
ENSG00000254595.1	-0.202845	-0.169188	0.0462196	-0.129864	-0.00579357	-0.0199431	-0.0530964	0.107936	0.331247	0.687813	0.25036	0.959585	0.865145	0.648725
ENSG00000153976.2	-0.007422	-0.101681	0.152645	-0.108814	0.143671	0.177752	0.160848	0.953584	0.561096	0.182141	0.335941	0.206522	0.127084	0.165121
ENSG00000186567.11	-0.0518853	0.0366947	-0.12265	-0.0369433	-0.17685	-0.00344239	-0.000109364	0.683879	0.834234	0.284724	0.74445	0.118963	0.976616	0.999252
ENSG00000226840.1	-0.0132736	-0.0285714	0.15162	0.00687604	0.173511	0.10542	0.0611836	0.924106	0.883034	0.217105	0.954948	0.153926	0.403289	0.625537
ENSG00000271199.1	-0.00862972	0.0189255	0.00883131	0.000528821	-0.0565335	0.199914	0.245235	0.953072	0.925352	0.946145	0.996745	0.662521	0.13243	0.0589493
ENSG00000170419.9	0.00135154	0.00420168	0.00287055	-0.13481	-0.0959834	-0.147397	-0.0705126	0.991543	0.980889	0.980101	0.232651	0.400087	0.206963	0.544992
ENSG00000055070.15	0.131947	-0.137255	0.0481923	0.0879278	0.152532	-0.131494	-0.228954	0.298655	0.431719	0.67522	0.437218	0.1796	0.260787	0.0466562
ENSG00000269584.1	-0.339779	-0.0964095	-0.0124124	-0.195765	-0.0616438	0.0233467	0.122502	0.00790547	0.587544	0.91758	0.0946079	0.604397	0.848984	0.308804
ENSG00000087495.15	-0.0710817	-0.189076	-0.176241	-0.0910455	-0.153554	-0.0516074	-0.0103349	0.57674	0.276678	0.122709	0.421088	0.176666	0.66014	0.929394
ENSG00000247011.2	0.0641369	0.392174	-0.361313	0.311328	-0.229884	-0.210468	-0.244253	0.686561	0.0580363	0.00785759	0.0206864	0.094476	0.142354	0.0841058
ENSG00000260490.2	-0.0148211	0.0521008	-0.14354	0.0156587	-0.061222	-0.0310384	0.0578264	0.907464	0.766283	0.209934	0.890181	0.59197	0.791511	0.619768
ENSG00000121957.11	-0.0515417	-0.353221	0.00448918	-0.0881622	0.0063778	-0.136842	-0.190267	0.685863	0.0373956	0.968884	0.435993	0.955514	0.24172	0.0997037
ENSG00000258413.1	-0.268452	-0.269758	-0.172346	-0.18654	-0.0711109	-0.154471	-0.126418	0.0568156	0.142215	0.173258	0.13679	0.5735	0.234579	0.323504
ENSG00000259364.1	0.0116017	0.00701754	0.30377	0.0433131	0.201781	0.233122	0.235518	0.946458	0.977254	0.0379129	0.77005	0.17379	0.127782	0.123801
ENSG00000151962.6	0.0779473	0.0714809	0.0290409	0.0390905	-0.04235	0.0131313	-0.0244428	0.560841	0.697448	0.810012	0.742647	0.723923	0.91536	0.841983
ENSG00000144136.9	-0.140972	-0.170868	-0.0344339	0.170816	0.0439387	0.0259175	0.0218455	0.266521	0.326395	0.764718	0.129629	0.700611	0.825311	0.851417
ENSG00000169246.15	-0.0171347	-0.155182	0.0464472	0.00440694	-0.089703	0.0838122	0.0597949	0.893097	0.373392	0.686355	0.969063	0.431764	0.474669	0.607881
ENSG00000152990.12	-0.267467	-0.236975	0.0187028	-0.182935	-0.00642648	0.079175	0.0517293	0.0326258	0.17048	0.870892	0.10428	0.955175	0.499536	0.657195
ENSG00000140521.10	-0.271728	-0.0893557	0.0158955	-0.0579231	-0.14316	0.138748	0.0331647	0.0298538	0.609729	0.89014	0.609119	0.208159	0.235162	0.776096
ENSG00000218052.5	0.185619	0.243697	0.00373045	0.0400609	-0.00912853	0.012404	0.108927	0.141974	0.158319	0.974141	0.723714	0.936361	0.915883	0.348936
ENSG00000140443.12	-0.111032	-0.219328	0.0330176	-0.0424754	-0.0857108	0.202105	0.146822	0.382415	0.205543	0.774132	0.70779	0.452619	0.0820561	0.205649
ENSG00000279207.1	-0.0896367	-0.382073	-0.0231794	-0.0721285	0.170789	-0.0646942	-0.100533	0.481196	0.0235137	0.840357	0.524138	0.132353	0.581335	0.387536
ENSG00000164220.6	-0.0104229	0.177031	-0.0748492	0.191538	-0.0987098	0.101565	0.309146	0.934852	0.308984	0.514858	0.0887713	0.386773	0.385916	0.00658149
ENSG00000243064.7	0.067151	-0.0104348	-0.0113549	-0.000419287	0.299952	0.0857143	0.02	0.664945	0.961404	0.936322	0.997599	0.0291001	0.553949	0.889212
ENSG00000237588.2	-0.144137	-0.0452174	-0.0703492	0.117515	0.00596678	0.0552041	-0.0907692	0.356453	0.833823	0.620192	0.397394	0.966177	0.706367	0.526432
ENSG00000155926.12	-0.0295047	0.107003	0.0341051	0.0577356	0.0452775	0.0808819	0.180369	0.816976	0.540665	0.7669	0.61028	0.69194	0.490304	0.118954
ENSG00000253559.1	0.160169	0.341737	-0.0649098	0.115096	-0.0774586	0.0981792	0.10417	0.206131	0.044509	0.57234	0.308656	0.497446	0.402029	0.37051
ENSG00000259173.2	0.00855223	-0.355392	0.171188	0.0317513	0.0568182	0.181758	0.225806	0.96623	0.161541	0.348863	0.860759	0.753472	0.336419	0.221926
ENSG00000172809.11	0.125647	0.153221	-0.115012	-0.00881388	-0.0797468	-0.0911238	-0.133753	0.32252	0.379535	0.316012	0.93809	0.484789	0.436852	0.249367
ENSG00000265971.1	0.148698	0.145455	0.0631674	0.157688	-0.0527619	0.217191	0.160144	0.353481	0.529283	0.659675	0.264223	0.710279	0.129753	0.266596
ENSG00000279352.1	0.0990679	0.303846	0.0873689	-0.00448805	-0.0397727	0.0497792	0.0482738	0.480333	0.139777	0.488907	0.97147	0.753095	0.698432	0.709454
ENSG00000224545.1	0.19763	0.0670795	0.181291	0.215426	0.174715	0.0829055	0.0217054	0.255121	0.791425	0.233331	0.145877	0.245511	0.597125	0.888779
ENSG00000242349.4	0.0867046	-0.022409	-0.0235334	0.07609	-0.0762171	-0.0365007	0.0649624	0.495713	0.898328	0.837952	0.501555	0.504384	0.755877	0.577164
ENSG00000127947.14	-0.0172493	0.0389356	0.0468519	0.09203	0.135297	0.0638122	-0.0178537	0.892387	0.824264	0.683767	0.416067	0.234497	0.586508	0.878337
ENSG00000203650.6	0.166812	0.168908	-0.200521	0.122058	-0.0217137	-0.224125	-0.128148	0.18769	0.33206	0.0783591	0.280155	0.849355	0.0532302	0.269938
ENSG00000270385.1	0.0183894	0.186645	-0.122984	0.0120192	-0.0491758	-0.0285311	0.151402	0.898085	0.341607	0.336925	0.924295	0.699581	0.825772	0.236218
ENSG00000274808.3	-0.12203	-0.0678708	-0.0433149	0.0017941	-0.123234	-0.0143529	-0.020236	0.384045	0.731477	0.729846	0.988415	0.320454	0.911103	0.872882
ENSG00000070193.4	0.0511921	0.324226	-0.0168253	0.0799981	0.168949	0.0570341	-0.126945	0.715831	0.0751654	0.895869	0.53312	0.185611	0.662408	0.329603
ENSG00000171467.14	-0.0258396	-0.0971989	0.100924	0.00691514	0.133179	0.0101849	-0.130499	0.839388	0.578573	0.379294	0.951426	0.241971	0.93089	0.261173
ENSG00000106615.8	0.10849	-0.0302521	-0.0590928	-0.144421	-0.0197176	-0.182191	-0.0607245	0.393475	0.863034	0.60731	0.200787	0.863062	0.117714	0.602303
ENSG00000100302.6	-0.0134008	0.128852	-0.0797557	-0.13256	-0.0461538	-0.0510384	0.0161312	0.916298	0.4607	0.487608	0.240596	0.686285	0.66366	0.889998
ENSG00000239830.1	-0.0664773	0.110924	-0.162989	-0.0297234	-0.0734664	0.0152774	-0.0515379	0.60173	0.525841	0.153928	0.793153	0.519935	0.896494	0.658384
ENSG00000117242.7	0.094264	-0.403922	-0.0418189	-0.0236053	0.00221519	-0.0789758	-0.0240602	0.458753	0.0161112	0.716208	0.835065	0.984542	0.500619	0.836553
ENSG00000255875.2	-0.258637	-0.228113	-0.0154751	-0.0800845	0.0292602	0.0371776	0.121807	0.0423828	0.194442	0.894446	0.48581	0.800568	0.754835	0.301212
ENSG00000228007.1	0.0401796	0.0593838	0.0220569	-0.046169	-0.0593457	0.0968137	0.0589758	0.752588	0.734716	0.848991	0.688137	0.60577	0.408638	0.615242
ENSG00000251138.5	0.111446	0.240196	-0.0894118	0.0817041	-0.0749321	0.00693878	-0.0793878	0.505328	0.353089	0.532661	0.564738	0.601258	0.96226	0.587663
ENSG00000167371.15	-0.131328	0.0789916	-0.0231035	-0.0429208	-0.0969572	-0.102447	-0.00784689	0.300946	0.65195	0.840873	0.704867	0.395301	0.381782	0.946363
ENSG00000280190.1	-0.28683	0.327273	-0.351038	-0.235906	-0.232074	-0.0947826	-0.0307692	0.207444	0.325895	0.0725957	0.226843	0.234698	0.659543	0.883918
ENSG00000228925.1	0.02474	0.22381	0.0504432	0.066315	0.0237585	0.0747368	0.100478	0.846138	0.196199	0.660959	0.558183	0.835359	0.523955	0.387796
ENSG00000227252.1	0.0828332	0.181793	-0.165746	0.120347	-0.199026	-0.255363	-0.0689815	0.515224	0.295939	0.14699	0.286991	0.0786751	0.0270247	0.553779
ENSG00000236646.1	0.158571	0.186228	-0.064002	-0.0295037	-0.0362176	-0.0400874	0.0176838	0.238745	0.324465	0.598626	0.805667	0.764287	0.747389	0.885327
ENSG00000256683.5	-0.0296193	0.0952381	0.24387	0.0794655	0.17702	0.221479	0.203172	0.816278	0.586295	0.0314267	0.482721	0.118602	0.0561794	0.0783632
ENSG00000160949.15	-0.0733953	-0.307003	0.066579	-0.069339	-0.0347858	0.0557895	-0.046015	0.564366	0.0728302	0.562482	0.540342	0.760864	0.634497	0.693056
ENSG00000242705.1	0.0813644	-0.21978	0.0716698	0.0973868	0.0412892	0.149798	0.226266	0.66907	0.470615	0.66032	0.544689	0.797709	0.362717	0.160337
ENSG00000179195.14	0.00875063	-0.210084	-0.0589916	-0.00696203	-0.00564752	-0.256757	-0.2073	0.945287	0.225776	0.607926	0.951096	0.960603	0.0261718	0.0723639
ENSG00000227224.1	-0.236061	-0.0909091	-0.292308	-0.0892308	-0.168462	-0.385385	-0.378261	0.290223	0.790373	0.156219	0.671449	0.420842	0.0571048	0.068369
ENSG00000110324.8	-0.0730517	0.108964	-0.01281	0.00614158	-0.0132425	0.15064	0.243527	0.566196	0.533228	0.911368	0.956863	0.907787	0.197035	0.0340178
ENSG00000105397.12	-0.0365602	0.107283	-0.0469783	0.144491	-0.0682327	0.0896159	-0.00891319	0.774255	0.5396	0.682959	0.200566	0.550176	0.444509	0.939087
ENSG00000257336.1	-0.144422	-0.136946	0.158348	-0.174533	-0.0055507	0.296114	0.322505	0.302184	0.478706	0.207728	0.161033	0.964998	0.019448	0.0105751
ENSG00000230552.4	0.0404762	0.077723	-0.0525182	0.0720132	0.0610757	-0.244414	-0.204414	0.773528	0.694233	0.672966	0.556517	0.620764	0.0516061	0.102393
ENSG00000230615.5	0.0609566	-0.0946779	-0.120196	0.13624	-0.171373	-0.13761	0.0202597	0.632304	0.588509	0.294541	0.227698	0.131015	0.239062	0.862093
ENSG00000161912.16	-0.031177	-0.111485	0.0133917	-0.0441163	0.146568	-0.0852347	-0.00735475	0.806797	0.52374	0.907361	0.69704	0.197422	0.467176	0.949722
ENSG00000147378.10	-0.0659636	0.122609	0.00229806	-0.0307365	0.0769216	-0.158375	0.0483234	0.67053	0.568167	0.98697	0.823719	0.580366	0.266997	0.733711
ENSG00000144199.10	0.156595	0.296359	-0.12007	0.0970464	-0.0416748	-0.0689616	0.0383322	0.216566	0.0838663	0.295053	0.391029	0.715359	0.556603	0.742341
ENSG00000256594.6	0.131855	0.0910364	0.00565258	-0.00443038	-0.0253165	0.156472	0.201449	0.298994	0.602993	0.960826	0.968898	0.824729	0.180049	0.0809806
ENSG00000258100.1	0.0906065	0.0383142	0.233679	0.133523	0.0532967	0.203747	0.265292	0.518781	0.846515	0.0652943	0.288979	0.675751	0.112203	0.0371695
ENSG00000075131.8	0.101136	-0.0518207	0.0523148	0.131833	-0.111222	-0.0158748	0.0461244	0.426506	0.767505	0.649193	0.243202	0.329145	0.89247	0.692363
ENSG00000184274.3	-0.0256129	-0.0625052	-0.115179	-0.129161	-0.00202325	-0.0325586	0.00310073	0.84466	0.729675	0.325114	0.262908	0.986161	0.786002	0.979229
ENSG00000266933.2	0.143187	0.387675	-0.115135	0.149719	-0.100725	0.0340615	0.0297223	0.262914	0.0213897	0.325298	0.193729	0.386628	0.774816	0.801517
ENSG00000161267.10	0.01757	0.117367	-0.199585	0.0866151	-0.134177	-0.121792	0.0629665	0.890398	0.501926	0.0797905	0.444113	0.238428	0.297914	0.588943
ENSG00000100804.17	0.0584597	-0.0484594	-0.0821331	-0.101453	-0.00189873	-0.114566	-0.12093	0.64634	0.78221	0.474685	0.369795	0.98675	0.327711	0.298065
ENSG00000225439.2	0.0283365	0.0302521	0.0892905	-0.0138303	0.234396	-0.0823613	-0.137717	0.824105	0.863034	0.436914	0.902947	0.0375977	0.482377	0.235482
ENSG00000144749.12	-0.0443029	-0.116807	-0.0169071	-0.0424519	-0.00435735	-0.0814794	0.00492139	0.728134	0.503984	0.883196	0.707944	0.969599	0.487095	0.966345
ENSG00000134504.11	0.0226554	0.205882	-0.0050203	-0.169081	-0.160857	-0.0515505	0.0150376	0.858963	0.235407	0.965205	0.133613	0.156723	0.660492	0.897414
ENSG00000116833.12	-0.114972	0.0991597	-0.0374689	-0.122269	0.074075	0.0958748	0.16041	0.365648	0.570897	0.744661	0.279319	0.516474	0.413219	0.166288
ENSG00000140104.12	0.202318	0.161905	0.00393278	0.0957337	0.00623174	-0.175789	-0.113684	0.108874	0.352782	0.972739	0.397492	0.956532	0.131405	0.328161
ENSG00000134250.16	-0.128671	-0.111204	0.174243	-0.017745	0.0506816	0.153144	0.0489952	0.310917	0.52479	0.127077	0.875649	0.657351	0.189608	0.674263
ENSG00000211947.2	0.0749422	0.206923	-0.141723	0.0804709	-0.261846	0.283258	0.228908	0.637149	0.320982	0.316245	0.566782	0.0607707	0.043991	0.109822
ENSG00000004700.14	-0.204288	-0.160224	0.0811214	-0.0971167	0.095594	0.172831	0.0929597	0.105399	0.357869	0.480162	0.390684	0.40201	0.138127	0.424462
ENSG00000141560.13	0.00238237	0.231653	-0.132892	0.0392171	-0.157352	-0.13522	-0.0240875	0.985094	0.18057	0.246098	0.729307	0.166076	0.247396	0.836369
ENSG00000246465.1	0.0228616	-0.207563	0.0187028	-0.04421	-0.115555	-0.024239	-0.126535	0.857693	0.231522	0.870892	0.696427	0.310532	0.836463	0.276063
ENSG00000260239.1	0.0443251	0.0746043	0.0519799	0.143516	0.069417	-0.0383527	0.0404943	0.745653	0.689992	0.67613	0.239412	0.57378	0.761645	0.748762
ENSG00000136842.12	0.024992	0.186555	0.0816272	-0.0971167	0.160686	-0.147767	-0.0277512	0.84459	0.283251	0.477419	0.390684	0.157168	0.205813	0.811908
ENSG00000006744.17	0.0312686	0.0047619	0.000240266	-0.0620488	-0.0897274	0.0532575	-0.0577717	0.806241	0.978341	0.998334	0.583823	0.431639	0.649974	0.620099
ENSG00000228612.2	-0.3304	-0.263369	0.0398815	-0.144252	0.112006	0.0910463	0.0229918	0.00992924	0.138636	0.73584	0.213784	0.338708	0.450175	0.847975
ENSG00000137726.14	-0.084116	-0.256022	0.0587134	-0.297515	0.0455209	-0.17266	-0.214163	0.508716	0.137674	0.609623	0.00755793	0.690367	0.138523	0.0632114
ENSG00000237506.3	-0.0410043	-0.0386555	-0.0390875	-0.201172	-0.0063778	0.071522	0.0389884	0.747677	0.825509	0.734031	0.0736396	0.955514	0.542009	0.738088
ENSG00000279683.1	0.0819779	0.218846	-0.0194334	0.115919	-0.0985343	-0.044452	0.110579	0.723892	0.543551	0.921811	0.541861	0.611086	0.829284	0.575361
ENSG00000253300.1	0.0135555	0.30989	0.04884	-0.0788177	0.148962	0.0507692	0.198462	0.952258	0.280933	0.808845	0.690136	0.458356	0.809551	0.341599
ENSG00000159111.11	0.132726	0.0406162	-0.0872419	0.0327473	-0.118939	-0.112575	-0.0638141	0.295787	0.816804	0.447548	0.772646	0.29648	0.336245	0.583927
ENSG00000235459.5	-0.0145691	-0.0333333	0.0708532	-0.10286	-0.0386563	0.110697	0.106794	0.90903	0.849236	0.53761	0.363169	0.735186	0.344418	0.358509
ENSG00000232487.1	0.247088	0.485294	0.144251	0.0790049	0.169686	-0.103441	-0.055668	0.172763	0.0567177	0.368221	0.618951	0.288855	0.530884	0.736421
ENSG00000279104.1	-0.138631	-0.308772	-0.105949	-0.249694	-0.019898	-0.0356152	0.199584	0.393601	0.198359	0.473555	0.0835838	0.892056	0.81214	0.178622
ENSG00000257883.1	0.0415855	-0.0505495	-0.0769231	-0.197949	-0.0684615	0.113043	0.133913	0.857956	0.863742	0.714763	0.332375	0.745057	0.59894	0.532736
ENSG00000025770.17	0.0550923	-0.0932773	0.0405544	-0.0189405	0.0317916	0.0441252	-0.0871634	0.665465	0.594062	0.724442	0.86734	0.780908	0.706991	0.454035
ENSG00000183911.7	-0.00139459	-0.0305419	-0.14108	0.101598	0.0177503	-0.0722602	-0.139094	0.991785	0.875028	0.24058	0.392391	0.882349	0.55815	0.254351
ENSG00000163291.13	-0.0380721	-0.0128852	-0.160106	-0.0551805	-0.243233	0.0169844	-0.0240328	0.765182	0.941437	0.161442	0.626197	0.0307733	0.885004	0.836736
ENSG00000113657.11	-0.109062	-0.242857	-0.018374	-0.0910455	0.0119279	-0.0769844	-0.0252632	0.390967	0.159804	0.873142	0.421088	0.916906	0.511514	0.828502
ENSG00000237574.1	0.136347	0.3	0.128205	-0.0349754	-0.152709	0.271795	0.370574	0.566518	0.370083	0.523936	0.85706	0.437875	0.179215	0.0570637
ENSG00000270733.1	-0.0656073	-0.174731	-0.119039	-0.0824676	-0.225603	0.142679	0.193373	0.668517	0.393253	0.377802	0.534632	0.0886121	0.298729	0.153306
ENSG00000253376.1	0.115099	-0.010989	0.0603399	-0.164598	0.140247	-0.076688	-0.021523	0.426068	0.956616	0.638519	0.190115	0.269013	0.560307	0.869226
ENSG00000034053.13	-0.157145	-0.210644	-0.135902	-0.0969526	-0.117186	-0.257724	-0.19877	0.214937	0.224513	0.235468	0.391488	0.303706	0.0255936	0.0851898
ENSG00000163297.15	0.00439822	0.191597	0.0830941	0.0868261	-0.0916261	0.231437	0.264716	0.972484	0.270206	0.469513	0.443001	0.421916	0.0457329	0.0208391
ENSG00000173436.12	0.161658	0.092437	-0.076569	0.0518753	-0.0316943	-0.0675107	0.036309	0.20189	0.597404	0.505219	0.647043	0.781562	0.564955	0.755504
ENSG00000258544.1	-0.321369	-0.421429	-0.429252	-0.0508021	-0.228944	-0.127419	-0.0722141	0.102142	0.117699	0.0142214	0.778891	0.199993	0.494557	0.694493
ENSG00000163536.11	-0.0305585	0.206443	-0.331049	-0.00600094	-0.233642	-0.14458	-0.0128776	0.810559	0.234107	0.0030714	0.957852	0.0382348	0.215869	0.912085
ENSG00000224854.3	-0.186756	-0.32967	0.0149826	0.0647841	-0.0833806	-0.221053	-0.139024	0.32307	0.271335	0.925925	0.679802	0.5996	0.176261	0.392246
ENSG00000271398.1	-0.118627	0.249231	-0.242641	-0.128208	-0.208202	-0.110789	-0.121326	0.427093	0.219514	0.0742745	0.34189	0.123601	0.42967	0.382153
ENSG00000280746.1	-0.0933737	0.0480519	-0.310277	0.0897317	-0.0244835	-0.0875868	-0.160526	0.582539	0.836137	0.0380486	0.548628	0.871692	0.576506	0.303806
ENSG00000277493.1	0.314125	0.209091	0.00102564	0.0358974	0.00444444	0.0671937	-0.1	0.177403	0.537221	0.996033	0.861791	0.982809	0.760653	0.641993
ENSG00000198833.6	0.150456	0.129132	-0.0123042	-0.015354	0.0982717	0.0841536	0.0336022	0.235349	0.459717	0.914855	0.892307	0.388895	0.472865	0.773222
ENSG00000079134.10	0.0391717	0.104762	0.0707015	0.0710033	-0.00866602	0.0799147	0.058756	0.758604	0.549224	0.538484	0.530645	0.939579	0.495525	0.614142
ENSG00000163508.11	0.0754119	0.0481283	0.185762	0.103189	0.0115707	0.338763	0.351095	0.556925	0.786934	0.10577	0.365485	0.919913	0.00315346	0.00201195
ENSG00000227834.1	0.0836868	0.38022	-0.322308	0.191795	-0.176068	0.0584615	0.14188	0.711186	0.179906	0.116113	0.347925	0.389584	0.781335	0.489326
ENSG00000270482.1	0.0383544	0.277031	-0.0903307	0.095667	-0.162635	-0.110937	0.139858	0.765366	0.107152	0.434636	0.401649	0.154837	0.346718	0.231403
ENSG00000258572.1	0.226756	0.174131	-0.118667	0.18704	-0.153997	-0.0333333	0.0250498	0.0788582	0.332462	0.313936	0.105691	0.187123	0.782577	0.834552
ENSG00000260992.1	0.131741	0.415686	0.00132779	-0.0166901	-0.0662123	0.123158	0.17285	0.299418	0.0130113	0.990795	0.882992	0.562074	0.292488	0.135394
ENSG00000167807.14	-0.112796	0.0106443	-0.0926542	-0.0778715	-0.144474	-0.0986344	-0.0561586	0.374853	0.951609	0.419767	0.491568	0.203969	0.39984	0.629916
ENSG00000263979.1	-0.194219	0.0821429	-0.0730435	-0.0992308	-0.304615	-0.0491248	0.18	0.398893	0.771029	0.734467	0.636984	0.138727	0.828133	0.399985
ENSG00000270690.1	-0.0304482	0.178022	-0.137032	-0.0233766	-0.0768526	-0.0682981	-0.171774	0.882616	0.542597	0.446995	0.895596	0.66574	0.719888	0.355492
ENSG00000116299.15	-0.041554	0.158543	-0.0622289	-0.0263713	-0.123466	0.115818	0.143431	0.744408	0.363	0.58834	0.816051	0.27834	0.322418	0.216427
ENSG00000263335.1	0.257021	0.109804	-0.0233311	0.233357	-0.137731	0.142134	0.133534	0.0403424	0.530056	0.839326	0.0374544	0.226107	0.223822	0.250149
ENSG00000277775.1	-0.0178327	-0.24335	-0.0458909	-0.138593	-0.0278388	-0.0830786	-0.152074	0.899148	0.203352	0.720985	0.270891	0.827146	0.527989	0.238025
ENSG00000139890.8	-0.0676227	0.232773	0.0522642	-0.118519	0.0541626	-0.0543954	-0.0285441	0.595469	0.178412	0.64951	0.294417	0.635441	0.642999	0.806637
ENSG00000142233.10	0.00171806	0.22493	-0.131071	0.0686592	-0.208544	0.130242	0.144853	0.98925	0.193911	0.252688	0.544328	0.0651288	0.265393	0.21186
ENSG00000152082.12	-0.031177	-0.0336134	-0.0386323	-0.00590717	-0.118841	-0.0563869	-0.0588107	0.806797	0.847984	0.737016	0.958511	0.296879	0.630868	0.613812
ENSG00000229924.3	-0.17663	0.0252174	-0.0783475	-0.155932	-0.0667446	0.0213564	0.169036	0.245773	0.90689	0.558825	0.238262	0.61548	0.877008	0.212983
ENSG00000227379.2	-0.123082	-0.032493	-0.092376	-0.133286	-0.141723	-0.0721764	0.0890772	0.332577	0.852995	0.42117	0.23801	0.212806	0.53831	0.444146
ENSG00000231459.1	-0.119158	0.0467742	-0.0507692	-0.0697577	0.059262	0.0559441	-0.00866298	0.381733	0.802694	0.680958	0.566086	0.628599	0.658033	0.944962
ENSG00000260007.1	0.0745266	-0.15	0.0111536	0.0966387	-0.0445378	0.150293	0.133995	0.711799	0.59363	0.950081	0.580774	0.79946	0.411623	0.449941
ENSG00000143384.11	-0.00332157	0.169468	0.222044	0.166409	0.15409	0.0928307	0.0859057	0.979218	0.330435	0.05072	0.139933	0.175143	0.428275	0.460598
ENSG00000277541.1	0.242942	0.235065	-0.00263505	0.191568	0.058498	-0.22093	0.0164603	0.159653	0.30503	0.986294	0.207443	0.702683	0.154531	0.916563
ENSG00000184709.7	0.237135	-0.00300752	0.112885	0.150938	0.0522584	-0.119616	0.0116964	0.135482	0.98996	0.420937	0.271336	0.707444	0.408013	0.934411
ENSG00000132429.8	0.0290008	0.268908	-0.0793004	-0.0598922	-0.165628	0.121878	0.169187	0.820049	0.118281	0.490104	0.596986	0.14463	0.297573	0.144003
ENSG00000237691.1	-0.115497	0.494505	-0.108436	-0.130394	-0.203239	0.0769627	0.23449	0.536106	0.0722497	0.516964	0.422573	0.214631	0.655495	0.156468
ENSG00000240395.1	-0.105099	0.0173669	0.00762529	-0.0533286	-0.00496592	0.0428734	0.0217908	0.408512	0.921122	0.947172	0.637842	0.965355	0.714942	0.851785
ENSG00000261195.1	0.0277312	0.0637128	-0.24508	0.0242917	-0.22644	-0.0672396	0.0113076	0.830583	0.720363	0.0340701	0.8339	0.0491861	0.574663	0.924356
ENSG00000269737.1	-0.141889	-0.256863	0.0337764	0.0282232	0.0239776	0.174851	0.055311	0.263394	0.136342	0.769085	0.803381	0.833862	0.13351	0.635099
ENSG00000092140.13	0.0113163	-0.278992	0.0760379	-0.122152	0.161027	-0.0856615	-0.24339	0.929282	0.104589	0.508186	0.279783	0.156279	0.464941	0.0341214
ENSG00000177169.8	-0.0978376	0.123529	-0.0210802	0.00548523	-0.0649951	0.13266	0.0407929	0.441821	0.479577	0.854649	0.961478	0.569299	0.256544	0.726432
ENSG00000226783.1	-0.0660497	-0.194648	0.183266	-0.110669	0.326195	-0.00194679	-0.0645597	0.619171	0.285728	0.126064	0.351283	0.00516855	0.987429	0.598175
ENSG00000162694.12	0.0599945	-0.0694678	0.209221	-0.0987576	0.223978	0.0619915	0.110294	0.637697	0.691713	0.0660092	0.382698	0.047221	0.597254	0.342884
ENSG00000185630.17	-0.0748843	-0.223249	0.174092	-0.177778	0.0640458	0.0211949	-0.0344771	0.556469	0.197351	0.127414	0.114546	0.574965	0.856768	0.767481
ENSG00000252539.1	-0.132943	-0.135191	-0.0900901	0.0238866	-0.21173	0.218768	0.0232338	0.475874	0.59275	0.595926	0.885233	0.201914	0.206732	0.891432
ENSG00000229015.1	0.0408283	-0.29697	0.0320197	-0.0665184	-0.0972191	0.0516239	0.0864806	0.85684	0.404702	0.869032	0.726908	0.609296	0.802238	0.661698
ENSG00000166535.18	0.156458	0.242017	-0.0803374	0.0916784	-0.163023	0.0030441	0.187396	0.216975	0.161299	0.484429	0.417856	0.151142	0.979321	0.105018
ENSG00000207087.1	-0.0195904	-0.145678	0.0333974	-0.127223	0.00331025	-0.0376429	0.015183	0.91816	0.551793	0.837898	0.422038	0.983612	0.822466	0.926906
ENSG00000082293.11	-0.0617981	0.177786	-0.0331581	0.0591661	0.122817	-0.106841	-0.0850859	0.639023	0.330315	0.779126	0.611667	0.293839	0.375175	0.477312
ENSG00000234318.1	-0.10428	-0.230205	0.163713	-0.00675285	0.188498	0.0850826	0.0277513	0.44436	0.204965	0.175669	0.955105	0.115426	0.493617	0.822257
ENSG00000235961.5	0.0138819	-0.142577	0.0307161	-0.140108	0.113851	-0.116586	-0.128804	0.913304	0.4139	0.789499	0.214675	0.317769	0.319197	0.267472
ENSG00000278107.1	0.114812	0.14902	-0.116706	0.167487	-0.151558	-0.152091	-0.159836	0.366322	0.392895	0.308886	0.137356	0.182426	0.192706	0.16783
ENSG00000265813.2	-0.202606	-0.168421	-0.0662966	-0.0637142	-0.132054	0.0910601	0.200922	0.243106	0.477829	0.661565	0.670492	0.376254	0.56142	0.185688
ENSG00000146221.9	0.0447611	0.123249	-0.0825124	0.109939	0.00937196	-0.0374964	-0.062365	0.725433	0.480581	0.47264	0.330945	0.934668	0.749433	0.592514
ENSG00000222915.1	0.344052	0.0536398	0.149404	0.312866	0.0123368	-0.0306254	0.106363	0.0144258	0.786322	0.24646	0.0118312	0.92355	0.817891	0.418601
ENSG00000182747.4	0.124922	0.247863	0.115876	-0.0469019	-0.0188778	0.0372294	-0.229392	0.397557	0.222138	0.386383	0.72195	0.887148	0.787274	0.0890082
ENSG00000260081.1	0.0704632	0.14902	-0.0958915	-0.0193155	-0.0296495	-0.14936	-0.00344498	0.580069	0.392895	0.403637	0.864736	0.795337	0.200912	0.976438
ENSG00000183495.12	-0.0598113	0.0812325	0.0497098	0.0910455	-0.0769718	0.178492	0.0754614	0.638727	0.642725	0.665593	0.421088	0.500161	0.125484	0.517063
ENSG00000163534.13	0.331095	0.149565	0.0958764	0.26859	0.0454196	0.151116	0.181629	0.0344701	0.485464	0.498959	0.0541928	0.749174	0.294842	0.202106
ENSG00000254333.1	0.170751	0.327654	-0.0555989	0.102096	-0.139317	0.011984	0.151922	0.200009	0.0719597	0.642738	0.386722	0.239786	0.922145	0.209304
ENSG00000237292.1	0.024125	0.137094	-0.0049062	0.0156528	-0.120779	0.0778622	0.103935	0.875005	0.504242	0.971641	0.908842	0.375243	0.58324	0.458922
ENSG00000143382.12	-0.14466	0.218487	0.141871	-0.0959681	0.0372931	0.282646	0.298346	0.254085	0.207328	0.215339	0.396333	0.744199	0.0140105	0.00885194
ENSG00000221916.3	0.0621707	0.0336134	-0.00686655	0.00152368	-0.00759494	-0.0561024	0.0906357	0.625525	0.847984	0.952422	0.989355	0.947035	0.632595	0.436184
ENSG00000154556.16	0.0826041	0.183473	0.0121524	-0.14489	-0.0531646	0.167397	0.30447	0.516391	0.29142	0.915901	0.199317	0.641692	0.151144	0.00749235
ENSG00000213003.3	-0.0457913	-0.0408964	-0.000191388	0.010205	0.125664	-0.0175552	-0.0601111	0.721567	0.815562	0.998691	0.92934	0.276161	0.882805	0.610926
ENSG00000155275.17	-0.00735328	0.022409	-0.0704485	0.142663	-0.00326193	0.0315789	-0.103486	0.954013	0.898328	0.539941	0.206368	0.977239	0.787964	0.373675
ENSG00000256229.6	-0.0144317	-0.0686275	0.0653397	-0.0956634	0.0556232	0.202105	0.0600684	0.909885	0.695263	0.569793	0.39784	0.626339	0.0820561	0.606238
ENSG00000144161.11	-0.00881935	0.166947	-0.0737111	-0.0148383	-0.0394109	-0.0553912	0.0300205	0.944858	0.337785	0.521288	0.895906	0.730213	0.636922	0.796844
ENSG00000119522.14	-0.0206625	-0.0560224	-0.0364319	0.108908	-0.140725	-0.00250356	0.0825974	0.871259	0.749236	0.751495	0.335523	0.216078	0.982993	0.478109
ENSG00000154451.13	0.138659	0.138655	0.141061	0.13767	-0.0613194	0.318208	0.298619	0.274528	0.426989	0.217995	0.222821	0.59138	0.00539942	0.00878693
ENSG00000267191.1	0.0210145	0.133079	0.166754	0.0426728	0.0684758	0.132084	0.188478	0.870144	0.453076	0.147198	0.708844	0.551377	0.261942	0.105361
ENSG00000246575.2	-0.232048	-0.151413	0.0384615	-0.107132	0.0179188	0.224998	0.163698	0.0672491	0.39266	0.739813	0.347349	0.87626	0.0539364	0.160514
ENSG00000272498.1	0.0440968	-0.0414566	0.0659973	-0.0511252	-0.00165531	0.0104694	0.127792	0.729351	0.81308	0.565908	0.651813	0.988448	0.928965	0.271279
ENSG00000118849.8	0.0552985	0.240056	0.0996345	0.190811	0.07315	0.261024	0.295748	0.664288	0.164826	0.385447	0.090006	0.521739	0.0237014	0.00949084
ENSG00000112619.7	0.15742	0.354062	0.0426535	0.0194327	0.0187926	0.0754196	0.209542	0.214126	0.0369136	0.710792	0.863923	0.869429	0.520159	0.0692637
ENSG00000260086.2	0.0879998	0.251558	-0.329887	0.101571	-0.266433	-0.0356048	0.100042	0.489272	0.144909	0.00318298	0.369984	0.0176235	0.761689	0.389872
ENSG00000251249.1	0.0282526	0.042349	-0.31155	-0.181561	-0.242449	-0.322793	-0.203284	0.868166	0.851564	0.0311187	0.206994	0.093254	0.030565	0.170538
ENSG00000229001.1	-0.264306	-0.192179	-0.0297471	-0.184562	-0.0288133	0.0784277	0.100629	0.037906	0.28397	0.798655	0.105744	0.803553	0.50955	0.393616
ENSG00000261396.1	0.0023459	-0.307736	0.0926863	0.0793363	0.11868	0.160739	0.0850649	0.987655	0.163548	0.496871	0.557451	0.37925	0.245593	0.536912
ENSG00000197586.11	0.0157832	-0.0414566	-0.0850162	-0.122949	-0.0337877	-0.178065	-0.10663	0.901486	0.81308	0.459262	0.276639	0.767528	0.126405	0.359252
ENSG00000264304.1	0.128823	0.113216	0.0828397	0.109929	0.0791559	0.180544	0.025285	0.32661	0.523786	0.48595	0.347797	0.502612	0.134741	0.834208
ENSG00000243649.7	0.104504	0.308964	0.117768	0.23842	-0.0140944	0.258976	0.25985	0.411188	0.070927	0.304473	0.0334255	0.901883	0.0248613	0.0233985
ENSG00000246145.1	-0.0499978	-0.00549853	-0.278323	-0.0235846	-0.142007	-0.0876739	-0.0186452	0.706873	0.976173	0.0171133	0.840819	0.227464	0.470469	0.877348
ENSG00000243317.6	-0.0322765	0.00392157	0.0609391	-0.150164	0.0845667	-0.0317496	-0.0670403	0.800122	0.982163	0.59611	0.183313	0.458697	0.786845	0.565017
ENSG00000153107.10	-0.134925	-0.181513	0.13575	-0.0827004	0.183934	0.0895021	-0.0105537	0.287785	0.296696	0.235997	0.465034	0.104663	0.44509	0.927904
ENSG00000275582.1	-0.17066	0.00784314	0.0162243	0.0204641	-0.14389	0.16202	0.150403	0.177566	0.964334	0.887882	0.856771	0.205824	0.164905	0.194684
ENSG00000224773.2	-0.269414	-0.277591	0.12098	-0.283779	0.135589	0.0264865	0.0464798	0.0313335	0.106415	0.29138	0.0109684	0.233479	0.821539	0.690113
ENSG00000129596.4	0.215834	0.291036	-0.0623048	-0.0526254	-0.22702	0.0878236	0.172221	0.0867326	0.0898474	0.587885	0.642287	0.0442208	0.453707	0.136843
ENSG00000279118.1	0.108352	0.0966387	-0.030792	0.0119784	-0.0998296	-0.113599	0.00546822	0.394078	0.580774	0.788992	0.915902	0.381383	0.331839	0.962608
ENSG00000102290.20	-0.0266709	-0.170088	-0.0231579	-0.108444	-0.0253178	0.0589749	0.0410033	0.838327	0.352015	0.843662	0.347833	0.828136	0.622657	0.730522
ENSG00000141505.10	-0.0805196	-0.0179272	0.0795534	-0.0616737	-0.0222736	0.206117	0.172057	0.527067	0.918586	0.488717	0.586102	0.845518	0.0760392	0.137223
ENSG00000064419.12	0.00332157	-0.284874	0.107601	-0.0169948	0.228457	-0.0647226	-0.251866	0.979218	0.0971761	0.348403	0.88087	0.0428604	0.581168	0.028175
ENSG00000165282.12	-0.0488157	0.376751	0.0691587	0.088842	0.0530428	0.09101	0.16339	0.701677	0.0256903	0.547405	0.432452	0.642456	0.437427	0.158453
ENSG00000233388.2	0.185506	0.439098	-0.164694	0.410045	-0.135654	-0.138699	-0.106166	0.264829	0.0527507	0.258123	0.00280503	0.347571	0.357957	0.472644
ENSG00000170906.14	0.165643	0.22437	1.26456e-05	0.0148617	-0.0568647	-0.0215932	0.0813944	0.190844	0.195053	0.999912	0.895743	0.618645	0.854105	0.484564
ENSG00000270344.2	-0.00707839	0.27563	-0.076746	0.141561	-0.107887	-0.1499	-0.00196856	0.955731	0.109012	0.504232	0.209921	0.343943	0.199269	0.986535
ENSG00000236711.2	0.0634178	-0.0233871	0.0450179	0.248923	0.0557679	0.106992	-0.0457686	0.636257	0.900619	0.711343	0.0349855	0.644133	0.388819	0.710925
ENSG00000259417.2	0.0391488	-0.0815126	0.0213584	0.0383966	0.0203019	-0.142361	-0.0194395	0.75874	0.641575	0.852752	0.734759	0.859046	0.223074	0.867624
ENSG00000206702.1	-0.0892308	0.241758	-0.214238	-0.0157953	-0.478087	0.162069	0.34335	0.671449	0.426176	0.255609	0.933976	0.00753673	0.400936	0.06822
ENSG00000248456.1	0.0293343	-0.0727273	0.120269	0.203941	-0.0613027	0.307692	0.366911	0.902292	0.831716	0.550148	0.288622	0.756648	0.134583	0.0597583
ENSG00000276672.1	-0.0610253	-0.170028	0.15487	0.0951946	0.0733934	0.0462304	0.0709501	0.631919	0.328816	0.175775	0.400165	0.520351	0.693689	0.542494
ENSG00000252466.1	-0.203723	-0.00606061	-0.104615	0.160342	0.0201709	0.157391	0.123846	0.417463	0.986743	0.618719	0.433945	0.922088	0.462649	0.55532
ENSG00000265590.8	-0.021973	-0.0890756	-0.0346685	-0.0625071	-0.043772	-0.200142	-0.245731	0.865391	0.616395	0.766227	0.586671	0.705433	0.0895601	0.0348285
ENSG00000182487.11	-0.0223347	0.196359	-0.10836	0.172011	-0.119961	0.0595448	0.041039	0.86094	0.258252	0.344994	0.126936	0.292318	0.61183	0.724847
ENSG00000148200.15	-0.0754799	-0.109524	-0.00914276	-0.123254	-0.0109786	0.05633	0.0698565	0.553325	0.531113	0.936679	0.275444	0.923499	0.631213	0.54875
ENSG00000237417.1	-0.0440051	-0.132773	0.21777	-0.058978	0.0612707	0.185633	0.121121	0.729891	0.447048	0.0554553	0.602606	0.591675	0.11082	0.297295
ENSG00000224117.1	0.138476	0.0374384	0.0533794	0.219231	0.057967	0.0631286	0.0291909	0.332506	0.847107	0.677777	0.0817675	0.649124	0.631807	0.823287
ENSG00000207277.1	0.014044	0.0608875	0.147602	-0.106354	0.0638607	-0.0194312	0.133776	0.930553	0.81033	0.301309	0.448476	0.652876	0.895707	0.359466
ENSG00000255929.4	0.142649	0.135929	0.0944707	0.176601	0.0525648	0.0366975	-0.0201483	0.328183	0.473861	0.472769	0.169728	0.687442	0.784478	0.88067
ENSG00000261229.4	0.166314	0.29534	-0.122062	0.107644	-0.195109	0.10836	0.176302	0.192664	0.089931	0.290269	0.345039	0.0869287	0.358102	0.130267
ENSG00000155254.11	0.022266	0.179832	-0.0120512	0.0394515	-0.05	0.269075	0.150485	0.861363	0.301267	0.916599	0.727752	0.661676	0.0195773	0.194438
ENSG00000196656.7	-0.0761213	-0.0022409	0.0642269	-0.0979841	-0.0437439	0.122817	0.0936432	0.549949	0.989807	0.576397	0.386451	0.701875	0.293839	0.421049
ENSG00000207022.1	-0.107349	-0.0637363	-0.18984	0.222594	0.0731952	-0.112537	-0.110704	0.609529	0.828626	0.289984	0.213099	0.685621	0.539725	0.54639
ENSG00000157184.5	0.217781	-0.10084	-0.0630635	0.310853	-0.0269474	-0.14276	-0.0643062	0.0838585	0.564354	0.583338	0.00517954	0.813635	0.221769	0.581024
ENSG00000197815.4	-0.0635223	0.0829132	-0.160283	-0.14564	-0.229576	0.0152774	-0.000355434	0.618014	0.63584	0.160973	0.196981	0.0418241	0.896494	0.997569
ENSG00000231139.1	0.0412907	-0.417957	-0.166327	0.0421215	0.129448	-0.0916138	-0.104158	0.816649	0.0843526	0.269264	0.781056	0.391217	0.55422	0.501043
ENSG00000275263.1	0.145348	0.0487395	-0.29602	0.161417	-0.279303	-0.191351	-0.133229	0.255701	0.784292	0.00895045	0.155266	0.0132712	0.102433	0.254492
ENSG00000155252.13	0.00144317	0.110364	-0.186282	0.171191	-0.1426	0.0413371	0.0733835	0.99097	0.527947	0.102476	0.128779	0.209962	0.724742	0.528701
ENSG00000100802.13	0.10022	-0.127171	0.0270742	-0.0757618	-0.0858082	-0.00796586	-0.141709	0.430729	0.466618	0.813979	0.503406	0.452104	0.945922	0.222053
ENSG00000134986.12	-0.0593531	-0.0501401	0.171209	-0.331013	0.16149	0.0398862	-0.0045933	0.641303	0.774848	0.133938	0.00283549	0.155077	0.734039	0.968587
ENSG00000198517.8	-0.30728	0.0431373	-0.0888605	-0.0476559	-0.0846641	0.0560171	0.0750513	0.0135164	0.805644	0.439134	0.674054	0.458178	0.633114	0.51935
ENSG00000115556.12	-0.0386677	0.163025	-0.0497857	0.0551571	-0.207327	0.00384068	0.157348	0.761617	0.349415	0.665113	0.626344	0.0667479	0.973912	0.174633
ENSG00000125834.11	-0.116278	-0.215966	0.137774	-0.121777	0.147639	0.0734282	-0.108079	0.360192	0.21275	0.229021	0.281271	0.194131	0.531268	0.352721
ENSG00000054523.15	-0.0437303	-0.201961	0.0212319	-0.0650023	0.055964	-0.178293	-0.147013	0.731515	0.244643	0.853614	0.566014	0.624223	0.125913	0.205053
ENSG00000233739.1	-0.231655	-0.227273	-0.0548416	-0.0790195	-0.0185264	-0.00196879	0.256951	0.139903	0.296992	0.702294	0.57382	0.896282	0.989174	0.0716494
ENSG00000275329.1	-0.0572227	0.12465	-0.165113	0.129559	-0.122395	-0.184467	-0.155243	0.65334	0.475569	0.148561	0.25148	0.282563	0.11312	0.180545
ENSG00000165323.14	-0.00251982	0.0355742	0.110484	-0.0615096	0.01648	0.0514651	0.126288	0.984234	0.839228	0.335562	0.587101	0.88538	0.661019	0.277006
ENSG00000213445.7	-0.0819169	0.0467787	-0.0167807	0.119831	-0.0942795	0.0996871	0.185892	0.519898	0.789591	0.884063	0.289073	0.408543	0.394804	0.107888
ENSG00000257647.1	-0.00916242	0.00748663	-0.0986651	0.0365022	-0.067844	-0.0298706	-0.0624187	0.943183	0.966481	0.393267	0.749443	0.555064	0.800547	0.594725
ENSG00000237451.3	-0.0986851	-0.0862745	-0.236991	-0.049414	-0.141772	-0.143556	-0.184662	0.437857	0.62216	0.0366973	0.662747	0.212647	0.219174	0.110281
ENSG00000106853.15	0.15632	0.327171	0.0715361	0.194374	0.0848101	0.111181	0.209542	0.217384	0.0550545	0.533687	0.0840801	0.4574	0.342301	0.0692637
ENSG00000138326.17	0.0903926	0.24902	-0.235271	0.192007	-0.167235	-0.0638691	-0.0581818	0.47749	0.149146	0.0381246	0.0879819	0.140719	0.586174	0.617614
ENSG00000240083.2	0.0209376	0.247177	0.00638282	0.00716927	0.150384	-0.00801476	-0.04399	0.873836	0.180056	0.956957	0.951323	0.197806	0.94711	0.713684
ENSG00000116688.15	-0.0438677	-0.302801	-0.0703474	-0.0439053	0.0181353	-0.154282	-0.20134	0.730703	0.0770426	0.540525	0.698419	0.873957	0.1863	0.0811491
ENSG00000225602.4	-0.319029	-0.0824176	-0.13094	0.133089	-0.0970696	0.000869565	0.01	0.147851	0.788951	0.523744	0.508111	0.630046	0.996782	0.962162
ENSG00000076067.10	-0.119668	0.10084	-0.00904159	0.0687998	-0.0453992	0.139602	0.218483	0.34626	0.564354	0.937378	0.543502	0.691153	0.232267	0.0579473
ENSG00000185565.10	-0.0317955	-0.317927	-0.125457	-0.0327473	0.00116845	-0.255021	-0.168667	0.803041	0.0627169	0.273759	0.772646	0.991846	0.0272371	0.145256
ENSG00000106633.14	0.131809	-0.0106443	0.0651627	0.0401313	0.108471	-0.100711	-0.121859	0.299163	0.951609	0.570841	0.723248	0.341321	0.389941	0.294339
ENSG00000240704.1	-0.075882	0.0592308	0.105198	-0.0508475	0.0112892	0.0821068	0.178507	0.612194	0.778527	0.436098	0.702122	0.932971	0.551214	0.184001
ENSG00000266994.1	-0.0983123	0.135411	0.110617	0.184018	0.00925912	0.166706	0.243836	0.510897	0.518685	0.408442	0.162964	0.945004	0.22381	0.0728159
ENSG00000163682.14	0.0553443	0.0605042	-0.0660226	-0.0871542	-0.0250487	-0.0164723	-0.0451128	0.664026	0.729895	0.565759	0.441274	0.826554	0.888449	0.698783
ENSG00000174946.6	0.0621142	0.0814362	0.10838	0.0844093	0.00607287	0.25253	0.347264	0.631514	0.64706	0.351375	0.462486	0.958196	0.0311272	0.00243456
ENSG00000204231.9	0.200531	0.293557	0.0494569	-0.0826067	0.0633885	-0.0947653	-0.0491593	0.112101	0.0869747	0.667194	0.465541	0.578903	0.418671	0.673235
ENSG00000011198.6	0.0861777	0.0448179	0.0481417	0.0961556	0.149611	0.0443528	0.0476828	0.498346	0.798225	0.675542	0.395408	0.188177	0.705549	0.682516
ENSG00000143162.7	0.0957759	0.329132	-0.0292998	0.045218	-0.0590312	0.156159	0.223076	0.451547	0.053529	0.798997	0.689855	0.605318	0.180933	0.0527473
ENSG00000232529.1	0.226835	0.137363	-0.0934066	0.0187192	0.0339354	-0.251966	-0.162393	0.297949	0.654517	0.643075	0.923219	0.863885	0.214331	0.428009
ENSG00000233916.1	-0.117127	0.224917	-0.101498	-0.0882294	-0.145097	0.0270744	0.0110943	0.394425	0.232103	0.406624	0.464372	0.230737	0.829151	0.928999
ENSG00000232762.1	-0.0807038	-0.2	0.0103785	-0.124247	-0.003663	-0.109231	-0.00521739	0.75023	0.713889	0.959025	0.528741	0.985533	0.603236	0.980697
ENSG00000111846.14	0.0579558	0.0431373	0.084384	-0.153305	0.049075	0.091266	0.00683527	0.649188	0.805644	0.462621	0.174239	0.667563	0.436134	0.953269
ENSG00000266976.1	0.0201725	-0.0657258	-0.0287732	0.101315	0.0056495	-0.0316392	-0.0253497	0.883778	0.725372	0.81721	0.407474	0.963531	0.80399	0.841135
ENSG00000105258.7	0.10668	0.194118	-0.0853703	-0.0029067	-0.101168	-0.0953912	-0.050663	0.40146	0.263833	0.457387	0.97962	0.374997	0.41559	0.663831
ENSG00000184209.14	0.00384845	0.02493	-0.117869	0.0043835	-0.0676972	-0.221849	-0.264142	0.975923	0.886959	0.304055	0.969228	0.553318	0.0557593	0.0211281
ENSG00000274358.1	-0.0508419	-0.258852	0.0448184	-0.170485	-0.00562921	0.108947	0.0397547	0.731463	0.192321	0.738331	0.196712	0.966548	0.428493	0.773216
ENSG00000274892.1	0.155725	-0.2	0.0169354	-0.0483238	0.0814359	-0.294559	-0.207666	0.394727	0.493004	0.915226	0.758294	0.608168	0.0650297	0.192628
ENSG00000136490.7	-0.028199	-0.0669468	0.0996093	-0.0161978	0.109786	0.117809	0.105892	0.824945	0.702381	0.385568	0.886422	0.335468	0.314111	0.362607
ENSG00000136485.13	0.0284739	-0.27619	0.132361	-0.0273558	0.226655	-0.13872	-0.202761	0.823265	0.108265	0.248008	0.809309	0.0445722	0.235259	0.0789802
ENSG00000279311.1	-0.150838	-0.0798319	0.0594804	-0.0330455	0.0155036	0.223756	0.233387	0.237989	0.648485	0.607352	0.772496	0.892832	0.0553109	0.0438873
ENSG00000258323.1	-0.00103199	0.0424242	0.125494	0.0438462	0.0104348	-0.18961	-0.038961	0.996757	0.907364	0.568305	0.835146	0.961404	0.410391	0.863327
ENSG00000237781.3	-0.0207638	0.227825	-0.0580318	0.11935	-0.0859541	0.124785	0.132693	0.872736	0.195021	0.618523	0.297979	0.457309	0.292855	0.259732
ENSG00000280195.1	-0.0742887	0.0722689	0.0187534	0.0732536	0.00177702	0.206885	0.196254	0.559622	0.679928	0.870545	0.517672	0.987599	0.0749283	0.0892972
ENSG00000155366.15	0.166193	0.206723	-0.0354961	0.0942569	-0.0678919	-0.125206	-0.0460697	0.189355	0.233459	0.75768	0.404838	0.552175	0.284473	0.69271
ENSG00000199047.2	0.390471	0.329205	0.335227	0.25869	0.134358	0.157258	0.144383	0.0399427	0.182212	0.0565107	0.146047	0.455994	0.398184	0.446529
ENSG00000202566.3	0.166728	0.282456	0.166376	0.282392	0.130488	-0.00295437	0.00579932	0.361748	0.241332	0.298502	0.0699928	0.416117	0.985955	0.972434
ENSG00000064309.13	-0.0843222	-0.32549	0.138709	-0.14414	0.12388	0.056643	-0.111798	0.507674	0.0563893	0.225844	0.201672	0.27672	0.629315	0.336303
ENSG00000183145.7	0.095543	0.128342	0.0908393	0.0341763	0.0778674	0.0690398	0.00949278	0.463891	0.476592	0.438291	0.769453	0.503752	0.564441	0.936021
ENSG00000101290.12	0.057658	-0.0204482	0.0213837	0.0763479	0.0790166	-0.232347	-0.175448	0.650873	0.907184	0.85258	0.500103	0.488809	0.0448636	0.129531
ENSG00000229558.2	0.00517562	0.00280112	-0.0678405	-0.09428	-0.117984	-0.00404298	-0.00405408	0.967888	0.987258	0.557716	0.40854	0.303582	0.972728	0.972463
ENSG00000226489.1	-0.0855163	0.527273	-0.21261	0.245655	-0.218475	0.129032	0.388196	0.684422	0.117308	0.242698	0.168206	0.229639	0.48154	0.0281266
ENSG00000137507.10	-0.0158977	0.040056	-0.110712	-0.00881388	-0.0395083	0.135619	0.243582	0.900774	0.819289	0.334561	0.93809	0.729572	0.245994	0.0339764
ENSG00000215477.2	-0.0760903	-0.321709	0.190942	0.0129183	0.0149127	0.405669	0.25038	0.603317	0.109009	0.143906	0.92062	0.909183	0.00143461	0.0557938
ENSG00000279758.1	0.119478	0.159091	-0.146957	0.207583	-0.218129	0.019294	0.0945645	0.359069	0.376523	0.208337	0.0700589	0.0583648	0.8722	0.426149
ENSG00000263232.2	-0.1281	-0.0540654	-0.133589	-0.0119433	-0.0554896	-0.0352065	-0.0419278	0.313088	0.757729	0.24361	0.916259	0.627169	0.764277	0.719132
ENSG00000172795.14	-0.0729601	-0.213725	0.44883	0.0233474	0.422541	0.41596	0.182256	0.566684	0.21765	3.76445e-05	0.836842	0.000104841	0.000206032	0.11508
ENSG00000235225.1	-0.135566	-0.12493	-0.197613	-0.0988514	-0.104893	-0.0492461	-0.0466439	0.285478	0.47457	0.0828764	0.382245	0.357578	0.674796	0.689075
ENSG00000221740.1	0.118278	0.0470588	0.156146	0.0317125	0.130776	-0.00131332	0.0656794	0.505268	0.862604	0.323408	0.840014	0.403219	0.993583	0.683282
ENSG00000279893.1	0.199814	-0.19453	0.0933937	0.0643445	0.0989499	-0.211572	-0.0440816	0.204548	0.340961	0.514494	0.647139	0.485235	0.148859	0.763604
ENSG00000255680.1	0.0387646	0.0373913	-0.110349	0.125701	-0.234416	0.0361086	0.169555	0.800409	0.862289	0.426991	0.35595	0.0849546	0.801384	0.229487
ENSG00000223485.1	0.203114	0.560117	-0.0830837	0.334138	-0.146181	0.0791763	0.0769415	0.129684	0.000856865	0.497321	0.00440133	0.227232	0.524196	0.536009
ENSG00000130656.4	0.0776703	-0.0724138	0.0239722	-0.054151	-0.0891487	0.0806805	0.143587	0.572999	0.708927	0.846142	0.656154	0.466339	0.519589	0.246371
ENSG00000223504.1	-0.21886	-0.0649123	-0.163822	-0.0307473	-0.0874275	-0.15547	-0.0598534	0.236851	0.791768	0.332619	0.854601	0.601714	0.365243	0.721125
ENSG00000138172.9	0.0567417	0.361345	0.00813111	0.115541	-0.0770935	0.225548	0.243609	0.65607	0.0329444	0.943673	0.306778	0.499481	0.0516977	0.0339557
ENSG00000010256.9	0.0934393	-0.129972	-0.218655	0.00145335	-0.125316	-0.15909	-0.0757075	0.462711	0.456777	0.0544461	0.98985	0.271146	0.172783	0.515694
ENSG00000266385.1	0.203829	0.246496	-0.106562	0.116122	-0.121467	0.0065312	0.022146	0.16937	0.224782	0.434403	0.385369	0.368077	0.96298	0.873708
ENSG00000213538.5	0.0222514	0.206015	0.0505642	0.253735	-0.0285068	0.142749	0.15762	0.891596	0.383533	0.727297	0.0695142	0.842597	0.333099	0.284643
ENSG00000237799.2	-0.044273	-0.00350877	0.0582345	0.144269	-0.0671937	0.353972	0.324222	0.79472	0.988626	0.703961	0.344399	0.66098	0.0198746	0.0339143
ENSG00000004838.12	0.0862922	0.198039	0.0464219	0.109048	-0.0392162	0.179346	0.235215	0.497773	0.254118	0.686517	0.334896	0.731495	0.123657	0.0408186
ENSG00000138778.10	-0.0893847	-0.264146	0.128694	-0.0323488	0.149684	0.0776671	-0.102939	0.482435	0.125194	0.261471	0.775339	0.187959	0.507765	0.376219
ENSG00000055332.15	0.295918	0.271989	0.15224	0.167135	0.00287244	0.0786344	0.0449487	0.0175907	0.113962	0.183317	0.138192	0.979956	0.502478	0.699827
ENSG00000263201.1	-0.123269	-0.147368	-0.216323	0.183275	-0.112021	-0.00755006	-0.0271255	0.501494	0.535247	0.180018	0.251386	0.485614	0.964117	0.869796
ENSG00000188306.6	0.129083	0.0923754	0.0439638	0.160558	0.090263	0.16208	0.178699	0.334187	0.615076	0.715824	0.174797	0.450823	0.186663	0.141799
ENSG00000224846.2	0.0556288	0.208498	0.0582365	0.0952044	0.0878273	0.192388	0.179874	0.716643	0.339725	0.669864	0.477153	0.515919	0.167543	0.193082
ENSG00000012211.11	0.0145004	-0.0148459	0.0374689	0.0725504	-0.124148	0.289331	0.191606	0.909458	0.932544	0.744661	0.521709	0.275675	0.0118125	0.0972967
ENSG00000173818.15	0.0352774	0.138095	-0.156186	0.126887	-0.0169669	-0.259431	-0.153028	0.781977	0.428878	0.17209	0.261455	0.882018	0.0245995	0.18692
ENSG00000185662.7	0.024628	0.157143	-0.224631	0.283648	-0.102558	-0.0164204	-0.132369	0.904942	0.575953	0.241395	0.128766	0.589685	0.933905	0.485623
ENSG00000177324.12	0.252372	0.422085	-0.0731017	0.27193	-0.0916345	0.218029	0.299007	0.186574	0.081019	0.671786	0.103491	0.595056	0.215445	0.0858278
ENSG00000149262.15	0.0511064	-0.394398	0.199054	-0.0352086	0.139849	0.0363016	-0.104935	0.688379	0.0190536	0.0806122	0.756068	0.21898	0.757168	0.366985
ENSG00000262519.1	0.0160581	0.0422969	-0.0994322	-0.00440694	-0.13038	0.0658321	0.0561586	0.899779	0.80936	0.386417	0.969063	0.252099	0.574691	0.629916
ENSG00000206630.1	-0.000736858	0.196848	0.0286859	-0.00233768	-0.134012	0.151644	0.0844756	0.995542	0.280212	0.808304	0.98401	0.251685	0.2068	0.480489
ENSG00000143409.14	0.00721583	0.144538	-0.130085	0.0713549	-0.0280185	-0.0150782	-0.0996309	0.954872	0.407441	0.256307	0.528607	0.806369	0.897836	0.391832
ENSG00000158125.8	-0.0620476	-0.0309232	0.0475275	0.154458	0.0819493	0.175739	-0.0142399	0.662128	0.871136	0.709195	0.219257	0.516358	0.168295	0.911077
ENSG00000220494.4	-0.291045	-0.248931	-0.00967207	0.0551928	0.100015	-0.0250052	0.10866	0.0582926	0.220087	0.943598	0.683439	0.459164	0.857562	0.429717
ENSG00000261098.1	0.00485637	0.168908	0.143059	0.0389592	0.0701558	-0.0308108	-0.0622556	0.96962	0.33206	0.21148	0.731019	0.538966	0.793005	0.593164
ENSG00000185614.4	0.0768315	0.0946779	-0.254594	-0.0454759	-0.185662	0.00918919	0.116254	0.546222	0.588509	0.0244863	0.688177	0.101385	0.937633	0.317272
ENSG00000180776.14	0.0428827	-0.0512605	-0.164987	0.104524	0.0307692	0.126771	-0.0136979	0.736528	0.76995	0.148876	0.355425	0.787785	0.27845	0.90651
ENSG00000224163.4	-0.106051	0.141043	0.174102	-0.0723471	0.0227323	0.138763	0.184842	0.419977	0.433678	0.140716	0.537347	0.847549	0.251951	0.122784
ENSG00000242979.1	0.0633694	0.425974	0.0163373	0.0582345	-0.0894598	0.198127	0.0827545	0.713494	0.0541785	0.915172	0.703961	0.55895	0.202807	0.597796
ENSG00000230138.1	0.18659	0.223645	-0.0306231	0.325964	0.0648993	0.102473	0.142521	0.176705	0.243519	0.807163	0.00710533	0.604656	0.420389	0.265162
ENSG00000250909.1	-0.194938	-0.00300802	0.0478809	-0.114372	-0.0527274	0.125758	-0.0387193	0.138995	0.986745	0.689597	0.331893	0.65774	0.303181	0.750307
ENSG00000266411.1	-0.189857	-0.144304	-0.148451	-0.197048	-0.031101	-0.0797848	-0.170379	0.222685	0.511234	0.279401	0.141788	0.82	0.573947	0.222562
ENSG00000137494.12	0.0165621	0.0593838	0.0524159	0.157407	0.0107838	0.0348222	0.0938072	0.89665	0.734716	0.648559	0.162892	0.924852	0.766777	0.420232
ENSG00000182109.6	-0.0209374	0.130252	-0.149281	0.116854	-0.167016	-0.0825036	-0.0239781	0.869561	0.455799	0.19208	0.301286	0.141248	0.481618	0.837102
ENSG00000167703.13	0.0122326	-0.0644258	-0.0343833	-0.0118612	-0.0217137	0.0784922	0.16607	0.923572	0.713106	0.765054	0.916723	0.849355	0.503254	0.151645
ENSG00000270720.1	0.205525	0.294398	-0.0255314	0.0921707	-0.169985	0.0728023	0.17285	0.103262	0.086033	0.824405	0.415352	0.13421	0.534783	0.135394
ENSG00000270171.1	0.0599219	0.0215432	-0.083101	-0.0365161	0.00314422	-0.126343	-0.114495	0.643623	0.903745	0.478439	0.75254	0.978494	0.290268	0.334778
ENSG00000026036.19	-0.0979292	-0.129692	0.00367986	-0.0458978	-0.0349318	0.0152205	-0.0184279	0.441391	0.457756	0.974492	0.685435	0.75989	0.896878	0.874456
ENSG00000281732.1	-0.0847662	0.0629447	-0.187581	0.0672737	-0.280568	0.266811	0.197539	0.575411	0.750331	0.162333	0.615838	0.0329015	0.048938	0.144474
ENSG00000186952.13	0.200783	0.285434	-0.0856232	0.0994843	-0.0499757	-0.062276	0.0925222	0.111642	0.0964916	0.456051	0.379193	0.661831	0.595569	0.426655
ENSG00000136819.13	0.118111	0.155462	-0.125583	0.0263479	-0.115068	-0.202873	-0.0666849	0.352619	0.37252	0.273272	0.816212	0.312589	0.0808756	0.567086
ENSG00000272667.1	0.0141568	-0.238375	0.130161	0.0578997	0.0631451	-0.142504	0.0190021	0.911594	0.167893	0.256027	0.609264	0.580365	0.222607	0.870577
ENSG00000183682.7	-0.230343	-0.146218	-0.21192	0.0393135	-0.141795	0.0128397	-0.0460882	0.0693423	0.409286	0.064278	0.730854	0.215587	0.913539	0.694585
ENSG00000211721.2	0.0492407	-0.241637	-0.12235	-0.0757162	-0.204852	0.262438	0.15212	0.76908	0.291309	0.402315	0.605104	0.157958	0.0747296	0.307369
ENSG00000066117.13	0.034132	-0.289076	0.123636	-0.0567276	0.140141	-0.0368421	-0.114942	0.78889	0.0921317	0.280839	0.616538	0.21801	0.753666	0.322803
ENSG00000223558.1	0.477476	0.230134	0.0514447	0.193956	0.144401	-0.107366	0.157656	0.0049553	0.358254	0.74016	0.196503	0.343954	0.498551	0.312644
ENSG00000103222.17	-0.186375	-0.0697479	0.0109637	0.0174402	-0.0298929	0.264182	0.15188	0.140329	0.690532	0.924102	0.877769	0.793694	0.0220034	0.190289
ENSG00000227620.4	0.124606	-0.291979	-0.0913229	-0.0563384	-0.0225017	-0.213519	-0.195792	0.334569	0.0938229	0.435846	0.626493	0.847007	0.0717208	0.096898
ENSG00000271148.1	0.0365087	-0.0446154	0.0357143	-0.271164	-0.109184	0.0777058	0.0179232	0.823027	0.832293	0.807522	0.0568083	0.455189	0.603645	0.904819
ENSG00000236217.4	-0.179929	0.00882353	-0.145385	0.386923	-0.169231	0.103077	0.239231	0.435127	0.974128	0.488055	0.0560362	0.418692	0.623916	0.24943
ENSG00000214278.4	0.0358082	-0.136364	-0.00600667	0.0366569	-0.120161	0.0812808	-0.008867	0.868069	0.689309	0.974869	0.842122	0.519656	0.675105	0.963589
ENSG00000115415.17	0.219842	0.111765	0.100267	0.130638	-0.0825219	0.151266	0.126617	0.0808979	0.522691	0.382424	0.24753	0.469671	0.195159	0.27575
ENSG00000145192.11	-0.132643	-0.0980392	0.0966234	-0.201963	0.00102529	0.108787	0.165465	0.300049	0.575277	0.406353	0.0761941	0.992939	0.359585	0.158871
ENSG00000260932.1	-0.166986	-0.222332	-0.142461	-0.0496939	-0.0704516	0.0728682	-0.00566535	0.316323	0.307899	0.339453	0.734544	0.634196	0.638309	0.970537
ENSG00000137496.16	0.145874	0.213165	0.109827	0.175293	-0.0937439	0.155533	0.203855	0.250078	0.218887	0.338464	0.119765	0.411222	0.182709	0.0773434
ENSG00000234948.1	-0.299055	0.12967	-0.0916345	-0.208885	-0.187767	-0.109395	-0.0252252	0.122122	0.658619	0.595056	0.208183	0.265763	0.525352	0.883895
ENSG00000105227.13	-0.178403	0.0848739	-0.0772519	-0.056376	-0.0857108	-0.00981508	-0.0317157	0.158411	0.627845	0.501418	0.618728	0.452619	0.933394	0.78564
ENSG00000266086.1	0.0319019	0.400342	-0.0224268	0.2391	-0.0512781	-0.00354488	0.209885	0.835201	0.0427021	0.868481	0.0681794	0.702259	0.979704	0.124053
ENSG00000125813.12	-0.0598067	-0.0381016	-0.00710005	0.0214679	0.107052	-0.0324447	0.0903903	0.655627	0.833267	0.954176	0.85998	0.381296	0.794368	0.466954
ENSG00000258427.3	-0.202089	-0.326611	0.0605344	-0.0216596	0.0177945	0.0195448	-0.0867259	0.109284	0.0554966	0.598557	0.848496	0.876307	0.867814	0.456312
ENSG00000277420.1	-0.0168828	0.302241	-0.0527447	0.0319972	-0.253286	-0.200028	-0.0726999	0.89466	0.0776182	0.646502	0.777719	0.0243073	0.0853166	0.532558
ENSG00000123815.10	0.17822	0.14986	0.174724	-0.0271683	0.0540409	0.0934851	0.0969241	0.158846	0.390201	0.126016	0.810592	0.636202	0.425012	0.404887
ENSG00000213867.4	0.053695	0.0159664	0.0322842	-0.0390061	0.105015	-0.0178663	-0.0164593	0.673465	0.927466	0.77902	0.730708	0.357018	0.879077	0.887775
ENSG00000274956.2	-0.132222	-0.0837535	0.00934509	-0.184951	-0.0224684	0.0141963	0.110048	0.297641	0.632409	0.935281	0.100468	0.844184	0.903782	0.343968
ENSG00000158545.14	-0.101825	-0.357448	-0.15453	0.00823962	-0.127885	-0.125563	-0.186563	0.423348	0.0350223	0.176738	0.942173	0.261365	0.283093	0.1066
ENSG00000103199.12	-0.0654465	-0.115966	0.0609391	-0.105227	-0.0523369	-0.0763016	-0.0838551	0.607389	0.507078	0.59611	0.352184	0.646895	0.515278	0.47141
ENSG00000270427.1	0.0302593	0.310345	0.0334025	0.0374498	-0.107112	0.169689	0.0133304	0.826413	0.10132	0.788437	0.759981	0.384632	0.180083	0.916064
ENSG00000255566.1	-0.110027	0.0504679	0.137418	0.0185491	0.106287	0.24927	0.123608	0.40266	0.78031	0.246315	0.874492	0.367428	0.0374377	0.304421
ENSG00000281370.1	0.188234	0.0799124	0.0926368	0.420161	0.131994	0.0541224	-0.0111046	0.195238	0.686047	0.481443	0.000674252	0.310573	0.689263	0.934065
ENSG00000253968.1	-0.0564396	0.0699507	-0.10584	-0.0662546	-0.078101	-0.260183	-0.152512	0.697051	0.718422	0.412943	0.602951	0.542906	0.0446752	0.240638
ENSG00000103197.15	-0.0901636	-0.171709	0.0215354	0.0121191	-0.00365141	-0.0521479	-0.099877	0.478612	0.323986	0.851546	0.914917	0.974522	0.656803	0.390657
ENSG00000162598.12	0.296101	0.170868	0.161759	0.157157	-0.0642775	0.127397	0.161613	0.0175174	0.326395	0.159875	0.166607	0.576096	0.276064	0.163092
ENSG00000115138.9	0.137559	0.37451	0.0297045	0.0759728	0.0707644	0.0893883	0.151688	0.278389	0.0266551	0.79628	0.502216	0.535442	0.445671	0.190854
ENSG00000216687.2	-0.0907598	-0.477193	0.000231267	-0.119084	0.0165002	0.0184397	-0.125008	0.587879	0.0388294	0.998769	0.420149	0.91137	0.90319	0.407804
ENSG00000067365.13	-0.158771	-0.0212885	0.0299321	-0.124965	0.00786271	0.113684	0.0790977	0.210168	0.903387	0.794753	0.268794	0.945171	0.331473	0.497014
ENSG00000143093.13	-0.103954	-0.22465	0.248675	-0.210525	0.114703	0.0679374	-0.0132331	0.413667	0.194481	0.0281353	0.0610088	0.314137	0.562493	0.909669
ENSG00000279770.1	0.241916	0.262267	0.198944	0.256518	-0.0863055	0.26839	0.210982	0.105284	0.195551	0.141583	0.0519303	0.523246	0.0520006	0.125668
ENSG00000167962.11	-0.244285	-0.37591	-0.061546	-0.0496718	-0.0619279	0.00611664	-0.16	0.0517337	0.0260487	0.592448	0.661094	0.587698	0.958463	0.167389
ENSG00000204390.9	0.150799	0.108123	0.061192	-0.0229723	0.0444499	-0.185832	-0.253944	0.234269	0.53641	0.594583	0.839429	0.697295	0.110431	0.0268588
ENSG00000167705.10	0.0904385	0.305322	-0.0741916	0.0464838	-0.11054	0.0563585	0.154286	0.477266	0.074493	0.518568	0.681633	0.332136	0.63104	0.18328
ENSG00000166862.6	-0.135981	-0.143137	0.0330459	-0.17308	-0.0506073	-0.121659	0.0415698	0.287941	0.412049	0.775405	0.129675	0.662043	0.301804	0.725093
ENSG00000207383.1	0.211	-0.0246499	0.102745	0.140483	0.0177215	0.0365007	0.0414491	0.0942028	0.888221	0.37071	0.213441	0.87681	0.755877	0.722208
ENSG00000227394.1	-0.192198	-0.0220588	-0.163244	0.0601832	-0.221383	0.246154	0.164165	0.291953	0.93303	0.295582	0.697964	0.153666	0.125741	0.311425
ENSG00000227304.3	0.032918	-0.0226891	-0.0631647	0.0983122	-0.0299416	-0.000170697	0.0264388	0.796235	0.897063	0.582732	0.384856	0.793365	0.99884	0.820651
ENSG00000168970.19	-0.180717	-0.0854342	-0.00400865	-0.0369902	-0.0582765	0.0825036	0.0669036	0.152994	0.625569	0.972214	0.744136	0.609946	0.481618	0.565812
ENSG00000074657.12	-0.15616	-0.139496	0.0794775	-0.0991327	0.0229309	0.00628734	-0.0616541	0.217862	0.424165	0.489133	0.380887	0.841018	0.957305	0.596747
ENSG00000137868.17	0.0356897	0.17423	-0.110459	0.0807314	-0.137999	0.179374	0.381217	0.779493	0.316824	0.335674	0.475757	0.225197	0.123596	0.000679905
ENSG00000239437.3	-0.038478	-0.0628342	-0.214792	-0.0691081	-0.344971	0.0731211	0.187649	0.766527	0.728305	0.0624219	0.547699	0.00212272	0.538695	0.109378
ENSG00000140937.12	-0.104549	-0.057423	-0.104819	0.0994609	-0.147298	0.172717	0.199344	0.410982	0.743175	0.361079	0.379306	0.195174	0.138391	0.0842735
ENSG00000226903.1	-0.110033	0.156391	-0.223648	0.0967062	-0.236786	0.0166979	0.0916376	0.535598	0.510257	0.149393	0.527417	0.121731	0.918546	0.568798
ENSG00000269806.1	-0.307152	-0.151515	-0.037851	0.00218938	-0.0213675	-0.265217	-0.106154	0.200846	0.676065	0.851316	0.991178	0.915751	0.210384	0.61354
ENSG00000253882.5	0.0303981	-0.047619	0.175331	0.142686	0.234177	0.0221053	-0.0755161	0.811534	0.785898	0.124685	0.206292	0.0377817	0.850685	0.516759
ENSG00000274213.1	0.0209374	0.169188	-0.0201697	0.122433	-0.0686465	0.0693599	0.191661	0.869561	0.331247	0.860863	0.278671	0.547754	0.554321	0.0971994
ENSG00000074370.16	0.0570165	0.143697	-0.0287181	0.0789733	-0.0711538	0.192205	0.288913	0.654509	0.410202	0.802906	0.485444	0.533193	0.0985289	0.0113682
ENSG00000226186.1	0.0493579	-0.208181	0.0737919	-0.105196	0.144432	-0.00211214	-0.12332	0.728227	0.2974	0.55597	0.396875	0.247261	0.986892	0.335597
ENSG00000160224.15	-0.0233427	0.287395	-0.109599	0.194421	0.0338121	-0.0250925	0.0804101	0.854731	0.0941248	0.339472	0.0840043	0.767365	0.830788	0.489879
ENSG00000280374.1	0.144912	0.117087	0.00264293	0.0899672	-0.0531646	-0.0610242	-0.0225837	0.253249	0.502955	0.981678	0.426627	0.641692	0.602998	0.846456
ENSG00000263475.2	-0.153682	-0.129492	-0.00277783	-0.179292	-0.0443958	0.11317	-0.0430349	0.302372	0.495241	0.983941	0.186108	0.74526	0.41976	0.757333
ENSG00000145194.16	0.0562377	0.087395	0.133424	-0.163572	0.145034	0.209587	0.268954	0.658935	0.617628	0.244199	0.146886	0.202203	0.0711222	0.018809
ENSG00000135973.2	-0.0123967	-0.183499	0.0309501	-0.175432	0.121221	-0.138467	-0.133417	0.923815	0.298895	0.790695	0.124465	0.293631	0.242693	0.257116
ENSG00000111727.10	0.0240757	0.0459384	0.090378	-0.147234	-0.035224	0.117923	0.104634	0.850221	0.793288	0.431327	0.192084	0.757943	0.31364	0.368367
ENSG00000224826.1	-0.0734482	0.486324	-0.0583003	-0.102094	0.0257288	0.0784613	0.127004	0.751699	0.15408	0.768237	0.605188	0.8966	0.697272	0.527866
ENSG00000237883.1	0.0215103	0.372829	-0.307138	0.21777	-0.257475	0.034225	0.0762411	0.866025	0.0273982	0.00623382	0.0523198	0.0219763	0.770666	0.51273
ENSG00000196757.6	-0.00355065	0.110644	0.0494063	0.0678622	0.0120253	0.255477	0.154477	0.977785	0.526894	0.667514	0.54902	0.91623	0.0269542	0.182731
ENSG00000266441.1	-0.046344	0.134149	-0.0329545	-0.0738686	-0.0894061	-0.158822	-0.134793	0.73931	0.479723	0.794398	0.552462	0.475294	0.21759	0.292215
ENSG00000280198.1	-0.197253	-0.316716	-0.0515858	-0.134253	-0.0793336	0.257213	0.10996	0.130876	0.0773762	0.664702	0.250826	0.501651	0.0315903	0.361314
ENSG00000250062.4	-0.187747	0.302198	-0.133449	0.19261	-0.276234	0.265784	0.301215	0.303484	0.315608	0.405523	0.221682	0.0765925	0.106781	0.0624029
ENSG00000239183.1	-0.00939432	0.324176	-0.162069	-0.198665	-0.275195	0.138462	0.294872	0.966067	0.279882	0.400936	0.292601	0.141062	0.499958	0.135404
ENSG00000215162.1	0.0651737	-0.0617391	-0.072583	0.00200933	0.00731374	0.0022577	0.0455498	0.674255	0.77443	0.598457	0.988165	0.957336	0.987199	0.743623
ENSG00000140931.18	0.185665	0.019888	-0.0116719	0.192358	-0.0498539	-0.0921479	0.0553657	0.141874	0.909716	0.919215	0.0873935	0.662604	0.431694	0.634764
ENSG00000229867.1	-0.0452421	0.145378	0.0818549	0.0838022	0.0935005	0.0601138	0.123855	0.7226	0.40469	0.476188	0.459092	0.412443	0.608427	0.286442
ENSG00000235944.6	0.228708	0.108123	-0.0409337	-0.0404594	0.0349562	-0.245519	-0.154778	0.0690985	0.53641	0.721968	0.721077	0.759728	0.0337404	0.18187
ENSG00000151498.10	0.0176158	-0.0596639	-0.00373045	-0.144327	-0.11665	0.0220484	0.154094	0.890114	0.73351	0.974141	0.201081	0.305936	0.851065	0.183831
ENSG00000279827.1	0.0676647	-0.118411	-0.00182031	-0.100313	-0.0571196	-0.039839	0.0618712	0.607467	0.504788	0.987805	0.391828	0.628818	0.743331	0.608249
ENSG00000234072.1	-0.095753	-0.126331	0.0251015	-0.0217534	-0.060443	-0.0203983	-0.0410936	0.451655	0.469592	0.827316	0.847848	0.596701	0.862097	0.724495
ENSG00000109705.7	-0.144523	-0.0394958	-0.00717005	-0.218073	0.0090555	0.0165007	-0.0248257	0.254541	0.821775	0.950322	0.0521565	0.936869	0.888257	0.831427
ENSG00000175538.9	-0.0631786	0.269188	0.0709038	-0.0728317	0.140336	0.234339	0.309966	0.61992	0.117883	0.537319	0.520092	0.217364	0.0430096	0.00643217
ENSG00000167555.12	0.0622623	-0.0235294	0.230744	0.0627989	0.124124	0.172091	0.202379	0.625014	0.893272	0.0421041	0.579276	0.27577	0.139848	0.0795595
ENSG00000277022.1	-0.100858	0.126466	-0.0238874	-0.0041285	-0.0124324	0.115091	0.0680108	0.443222	0.490373	0.839903	0.971765	0.91569	0.339205	0.570273
ENSG00000103226.16	-0.104297	-0.456303	0.16653	-0.0865917	0.105964	0.12623	0.0717157	0.412116	0.00586712	0.145061	0.444236	0.352663	0.280521	0.538136
ENSG00000117650.11	-0.011385	-0.161905	0.156312	-0.0296296	0.132936	0.0898151	-0.0728913	0.928853	0.352782	0.171738	0.793791	0.24284	0.443493	0.531477
ENSG00000164932.11	-0.0485408	0.178151	0.0620266	-0.104829	0.09148	0.146999	0.293643	0.703279	0.305882	0.589556	0.354018	0.42266	0.208206	0.0100379
ENSG00000169564.6	-0.130664	-0.178711	0.0753044	-0.0536803	0.0834226	0.0436415	-0.116336	0.303419	0.304339	0.512297	0.635624	0.46482	0.71006	0.316928
ENSG00000266899.1	-0.127792	-0.264171	-0.113834	-0.20611	-0.0788452	-0.00537579	0.0902418	0.318228	0.131116	0.324253	0.0683994	0.492607	0.963743	0.441321
ENSG00000070269.12	-0.091538	0.077591	0.00231414	0.00168776	0.0472736	0.094367	0.0226658	0.471905	0.657742	0.983957	0.9882	0.679086	0.420638	0.845905
ENSG00000165632.7	-0.12157	-0.102801	-0.100671	-0.0240741	-0.0189143	-0.128307	-0.254792	0.338595	0.556765	0.380496	0.831835	0.86859	0.272619	0.026337
ENSG00000226342.1	0.0958353	0.103372	0.037724	0.01162	0.00180451	0.0283941	0.120079	0.462518	0.573429	0.747963	0.920106	0.987657	0.812841	0.311579
ENSG00000235071.1	-0.0352019	-0.204179	0.0599334	-0.0915379	-0.0177525	0.100939	0.0522863	0.789454	0.262324	0.611983	0.431612	0.879841	0.402271	0.662693
ENSG00000238087.3	0.165365	0.022807	0.0813182	0.147171	-0.276908	0.303224	0.179408	0.365743	0.926161	0.632326	0.37792	0.0970794	0.0680984	0.295107
ENSG00000251493.3	-0.193407	0.10084	0.196348	-0.224566	0.153968	-0.0276529	-0.050499	0.125705	0.564354	0.0849038	0.0454144	0.175488	0.813818	0.664855
ENSG00000200372.1	-0.000395322	0.0673235	-0.012482	0.0852346	-0.150171	0.165116	0.0573295	0.997944	0.733565	0.927933	0.528433	0.269286	0.242093	0.683458
ENSG00000131480.7	-0.188161	-0.142017	-0.0630888	-0.042241	-0.0700341	-0.0456615	-0.202789	0.136498	0.415756	0.583186	0.709331	0.539672	0.697275	0.0789389
ENSG00000213159.4	-0.155331	0.0699301	0.00615385	-0.153846	-0.0630769	0.213043	0.172308	0.525441	0.829024	0.97671	0.462804	0.764531	0.317545	0.410157
ENSG00000109323.7	-0.0783663	0.119888	-0.0255061	0.0261369	0.0237829	0.0866572	0.147122	0.53821	0.49272	0.824576	0.817659	0.835192	0.459749	0.204712
ENSG00000230356.1	0.00350117	-0.143548	0.160505	-0.0204985	0.102163	0.0380184	-0.178984	0.979761	0.441061	0.197955	0.868221	0.410702	0.767363	0.157038
ENSG00000235065.1	-0.0572456	-0.0338936	-0.046599	-0.150023	-0.0787731	-0.000369844	0.00634313	0.65321	0.846732	0.685384	0.183727	0.490154	0.997487	0.956631
ENSG00000108602.16	0.182228	0.159104	0.00312346	0.0955696	-0.0795278	0.137297	0.110103	0.14953	0.361285	0.978348	0.398304	0.485993	0.240142	0.343727
ENSG00000171159.4	0.101846	0.187675	-0.103504	-0.0195499	-0.156329	-0.140114	0.0175803	0.423249	0.280318	0.367168	0.86311	0.16888	0.230541	0.880186
ENSG00000227879.2	-0.0209904	-0.139801	-0.0362269	0.00382181	-0.138254	0.0369493	0.0667425	0.870292	0.430364	0.754438	0.973334	0.227386	0.754626	0.569401
ENSG00000268849.4	-0.0957541	0.143163	0.104798	0.0589916	0.0267364	0.201376	0.226568	0.459101	0.419249	0.367613	0.607926	0.817459	0.0875602	0.0522397
ENSG00000260379.1	-0.104486	-0.182152	0.102913	-0.0439898	0.00474973	0.17146	0.150068	0.443459	0.310316	0.403647	0.719666	0.969103	0.172043	0.229097
ENSG00000149575.5	0.0965777	0.187395	-0.102796	-0.066737	-0.11592	-0.208137	0.00680793	0.44775	0.281049	0.370473	0.555676	0.308995	0.0731457	0.953456
ENSG00000261513.1	-0.00985056	-0.0899145	-0.0763088	0.0227535	-0.0339201	-0.106463	0.0724138	0.94587	0.662246	0.558874	0.859503	0.793532	0.426374	0.585729
ENSG00000174680.8	0.171966	0.218768	-0.0956891	0.081669	-0.121519	-0.151437	0.0482297	0.174223	0.206732	0.404634	0.470634	0.286049	0.194649	0.679073
ENSG00000258929.5	0.125859	0.263035	0.033925	0.204176	-0.173207	0.103507	0.188557	0.342193	0.139156	0.777248	0.0809986	0.1428	0.397348	0.117997
ENSG00000213145.8	0.00453567	0.29972	-0.143591	0.0949133	-0.175049	0.129075	0.227396	0.971625	0.0802501	0.209771	0.401564	0.122829	0.269734	0.0482116
ENSG00000278239.1	-0.0662899	0.135294	0.0274194	0.0725806	0.0766129	-0.184427	0.111804	0.742522	0.617367	0.883591	0.693017	0.676855	0.329248	0.542386
ENSG00000261783.1	-0.132634	0.00644258	-0.0418695	-0.0986639	0.056889	0.132603	0.133014	0.296123	0.9707	0.71588	0.383152	0.618495	0.25675	0.252013
ENSG00000280615.1	-0.0369304	0.0792308	-0.136186	0.107148	-0.136202	0.109797	0.0643894	0.816388	0.706571	0.345668	0.449616	0.340582	0.462529	0.660265
ENSG00000228643.1	0.204747	0.244049	0.0172216	0.206321	0.0270971	-0.00532834	-0.0893357	0.133743	0.193715	0.890837	0.0914033	0.82769	0.966941	0.479138
ENSG00000252797.1	-0.0299137	-0.0953846	0.0802461	-0.149404	0.177534	-0.0947428	-0.0947208	0.845343	0.650158	0.556591	0.267334	0.18644	0.499796	0.495682
ENSG00000132128.15	0.0166766	-0.179272	0.128239	-0.0410689	0.0545034	-0.041138	-0.12689	0.89594	0.302801	0.263176	0.717051	0.633312	0.726016	0.274706
ENSG00000196954.11	0.155908	0.345098	0.136332	0.0946085	0.0279698	0.201422	0.260314	0.218615	0.0423228	0.233976	0.403082	0.806699	0.083117	0.0231431
ENSG00000226919.1	0.226185	0.228571	-0.222245	-0.0178151	-0.195204	-0.220167	-0.170328	0.160491	0.318967	0.124828	0.902269	0.178908	0.137	0.252351
ENSG00000205078.5	-0.0470518	-0.0655462	0.0594469	-0.0821144	0.0470545	-0.016074	-0.0257826	0.711978	0.708333	0.605155	0.468211	0.680492	0.891129	0.825031
ENSG00000267394.1	-0.18106	-0.178491	0.113884	0.0141972	0.139404	0.188544	0.00503879	0.177703	0.320307	0.347871	0.905779	0.246267	0.126513	0.967471
ENSG00000240137.4	0.14647	0.238655	-0.0572213	0.161439	-0.00416261	-0.0632717	0.067095	0.248129	0.167379	0.618757	0.152284	0.970957	0.589689	0.564699
ENSG00000186184.14	0.136391	0.111485	-0.0229264	-0.0278481	0.0741967	0.0119772	-0.0413944	0.28253	0.52374	0.842077	0.805943	0.515783	0.918767	0.72256
ENSG00000132749.9	-0.025977	0.145378	0.086989	-0.0409752	0.107522	0.178236	0.253561	0.838545	0.40469	0.448871	0.71767	0.345588	0.126036	0.0270972
ENSG00000226338.1	0.316447	-0.00659341	0.100284	0.181579	0.266222	-0.0833977	-0.0628057	0.0776418	0.982153	0.554814	0.268599	0.106184	0.628691	0.715937
ENSG00000128482.14	-0.0896825	-0.162745	-0.120399	-0.0882325	-0.151193	-0.0167852	-0.00992481	0.480971	0.350255	0.293723	0.435626	0.183495	0.886343	0.932189
ENSG00000263126.1	-0.0602236	-0.165546	-0.137344	0.054782	-0.182157	0.00173542	0.0247437	0.636411	0.341911	0.230491	0.628695	0.108118	0.98821	0.831976
ENSG00000132341.10	0.0476932	0.0327731	0.0287434	-0.0910924	0.0583496	-0.00560455	-0.0305673	0.708227	0.851742	0.802736	0.420848	0.609497	0.961938	0.793225
ENSG00000162976.11	0.0840015	0.215126	0.0236852	0.0865917	0.0512902	0.0444097	0.156774	0.509296	0.214578	0.836921	0.444236	0.653499	0.705188	0.176231
ENSG00000229044.1	0.264061	0.262846	-0.370955	0.326318	-0.324544	-0.0903061	-0.154751	0.0952595	0.225621	0.0067831	0.0170946	0.0177424	0.537177	0.278234
ENSG00000231122.4	0.287106	0.428571	0.0707692	0.45641	0.10359	0.093913	0.0973913	0.206987	0.299206	0.731194	0.0190952	0.614552	0.662485	0.650746
ENSG00000257070.1	0.50078	0.494118	-0.086771	0.283114	0.109717	0.0113798	0.0767206	0.0048229	0.0517234	0.604456	0.0766919	0.506115	0.946704	0.642492
ENSG00000227183.3	-0.194925	0.135264	-0.0898435	0.0140649	-0.0591388	0.0230561	-0.0465877	0.132221	0.460437	0.443348	0.903369	0.611832	0.847555	0.695511
ENSG00000225208.1	-0.0862651	-0.464286	0.0909091	-0.022393	0.21123	-0.0626833	-0.0421554	0.668771	0.081251	0.614866	0.901558	0.237997	0.733241	0.818806
ENSG00000221988.11	0.0858112	-0.108403	0.0705244	-0.129512	0.0823759	-0.216358	-0.252741	0.500181	0.535348	0.539504	0.251653	0.47046	0.0622659	0.0276143
ENSG00000268434.4	-0.3619	-0.28629	0.0961477	-0.23492	0.0379798	0.176434	0.072942	0.00485522	0.112168	0.421729	0.0439311	0.749716	0.147003	0.548447
ENSG00000092621.10	0.0819169	-0.0571429	0.0309943	-0.0377168	-0.165555	0.0736842	-0.0401367	0.519898	0.744386	0.787638	0.739287	0.144809	0.529833	0.730663
ENSG00000259338.1	-0.0493115	-0.126662	-0.0159672	-0.0823354	-0.188522	0.108602	0.14097	0.703493	0.475341	0.891109	0.473594	0.100595	0.360408	0.23091
ENSG00000271480.1	-0.0734463	-0.356643	-0.0903541	0.36289	0.10928	-0.333333	-0.291819	0.745314	0.255138	0.654011	0.057701	0.587409	0.0893047	0.139688
ENSG00000276728.1	0.146653	0.0843137	-0.151507	0.169198	-0.210954	-0.150156	-0.0333288	0.247531	0.630125	0.185461	0.133341	0.0620167	0.198493	0.775018
ENSG00000008300.13	-0.132817	-0.264706	-0.0722189	-0.183708	-0.0269474	-0.0233001	-0.0680519	0.29545	0.124365	0.529779	0.102804	0.813635	0.842714	0.559147
ENSG00000268750.5	-0.0567911	-0.413246	0.140627	-0.0789257	0.159737	0.0647727	0.101889	0.680462	0.0288338	0.252693	0.516038	0.189834	0.608217	0.415612
ENSG00000214803.3	0.112762	0.277126	0.118926	0.203709	0.0310559	0.141259	0.240455	0.4124	0.12465	0.330412	0.0907506	0.800023	0.257908	0.0518016
ENSG00000158246.7	0.0723874	0.103081	0.0305138	0.0297937	-0.0867575	0.244467	0.108872	0.569741	0.555685	0.790854	0.792674	0.447098	0.0345349	0.349179
ENSG00000279555.1	-0.0419809	-0.130812	0.0742857	-0.0760126	0.109916	0.00681846	0.0440578	0.743907	0.453847	0.523632	0.508327	0.341288	0.954344	0.709351
ENSG00000248371.4	-0.00435739	0.122711	0.109203	0.0385137	0.227622	0.0863489	0.0514113	0.975297	0.542019	0.390351	0.758826	0.0682184	0.504566	0.68904
ENSG00000253716.4	0.0754341	0.183473	-0.104971	-0.00539147	-0.108252	-0.0795448	-0.00328093	0.553567	0.29142	0.36038	0.962138	0.342303	0.497528	0.97756
ENSG00000271751.1	-0.0594912	-0.111485	-0.0955506	-0.120582	-0.0664318	-0.136758	-0.107068	0.640526	0.52374	0.405317	0.286678	0.560775	0.242013	0.357269
ENSG00000253741.1	0.0249004	0.0431373	-0.198144	0.239287	-0.21536	-0.158179	-0.0392344	0.845153	0.805644	0.0820364	0.0327734	0.0566391	0.175286	0.736495
ENSG00000243799.1	-0.31063	0.436364	-0.00692308	-0.169915	-0.23	-0.0492308	-0.0223077	0.209625	0.179665	0.973799	0.406626	0.268711	0.815223	0.915709
ENSG00000230630.2	0.0478307	0.285434	-0.0288699	0.00508673	0.100682	0.212148	0.348517	0.707423	0.0964916	0.801886	0.964281	0.377312	0.0676612	0.0020335
ENSG00000151572.15	-0.172676	0.180112	-0.179302	-0.0971402	-0.199026	0.0366145	0.14447	0.172424	0.300502	0.116243	0.390569	0.0786751	0.75514	0.213083
ENSG00000096093.13	0.228753	0.216246	0.102796	0.0685654	0.0241967	0.0342532	0.167792	0.0690413	0.212142	0.370473	0.544879	0.832366	0.770482	0.147385
ENSG00000258300.2	0.0592289	-0.126957	-0.0317143	-0.0836343	0.107656	-0.262193	-0.165284	0.692499	0.554416	0.813176	0.525223	0.417025	0.0531383	0.219187
ENSG00000146215.12	0.129221	0.315126	-0.0594722	-0.0369198	-0.0618549	-0.0145377	0.126945	0.308837	0.0651978	0.605001	0.744606	0.588139	0.90148	0.274497
ENSG00000150787.6	0.120035	0.14902	-0.100924	-0.0609705	-0.0737342	-0.0860028	-0.00727273	0.344774	0.392895	0.379294	0.590388	0.51841	0.463157	0.950282
ENSG00000254762.1	-0.128479	-0.117647	-0.220009	0.214794	-0.275413	0.0185328	-0.0710143	0.498647	0.652933	0.190727	0.195312	0.0942115	0.914566	0.671804
ENSG00000271609.1	0.0374054	0.385658	-0.210761	0.13054	-0.17608	-0.0337711	0.11336	0.831069	0.0762927	0.180319	0.409938	0.264665	0.836109	0.492006
ENSG00000213470.4	0.294842	0.0823529	0.163436	0.279756	0.163331	-0.053629	0.0127005	0.152496	0.761733	0.363457	0.109066	0.356023	0.774473	0.944075
ENSG00000033050.6	0.0606817	-0.0770308	0.0932612	-0.119292	0.142551	-0.0557326	-0.0834997	0.633843	0.660064	0.416715	0.29126	0.210119	0.634843	0.473298
ENSG00000257817.1	-0.435048	-0.473684	0.0618316	-0.481283	0.105949	0.26393	0.18585	0.0233349	0.0470641	0.732481	0.00457461	0.557325	0.14439	0.308484
ENSG00000254787.1	0.0090297	0.112281	-0.190619	0.0204503	0.102439	-0.240901	-0.140891	0.959578	0.647207	0.23872	0.900325	0.529352	0.134282	0.392266
ENSG00000272662.1	0.0518472	-0.0427807	0.0598094	0.11087	-0.113272	0.0453491	0.0784077	0.701702	0.813131	0.620275	0.350402	0.343447	0.713459	0.521918
ENSG00000277481.1	0.0750923	0.336924	-0.0506497	0.206352	-0.125283	0.106242	0.233871	0.561871	0.0513551	0.663915	0.0698952	0.277629	0.370999	0.0449111
ENSG00000258016.1	-0.192445	-0.196919	-0.0503926	-0.0879044	0.0729796	0.0322617	0.152071	0.127634	0.256869	0.661278	0.43734	0.522712	0.78349	0.189724
ENSG00000196950.12	0.0536263	0.153501	0.0499374	0.00103141	-0.00338364	-0.0949075	-0.0178811	0.673859	0.378654	0.664154	0.992821	0.97639	0.417969	0.878152
ENSG00000251093.1	-0.0209443	0.0887552	0.167504	0.099414	0.0979135	0.360036	0.123779	0.896586	0.709816	0.249975	0.487632	0.498742	0.0129259	0.396801
ENSG00000275379.1	-0.155508	-0.342885	-0.122146	-0.168719	-0.0814104	0.118852	0.0399085	0.319368	0.10922	0.369822	0.209625	0.547162	0.396643	0.774481
ENSG00000213050.5	0.0382582	0.0507692	-0.122852	0.0486515	0.106974	-0.182775	-0.151737	0.794101	0.809551	0.353941	0.70964	0.415917	0.177561	0.259849
ENSG00000198211.8	0.113794	0.23	-0.0761502	0.275154	0.0709879	0.0207481	-0.0611923	0.441234	0.268711	0.559694	0.0290691	0.583502	0.876052	0.645228
ENSG00000161911.10	0.0922252	0.313165	-0.132943	0.194538	-0.122955	0.0419061	0.189173	0.46857	0.0669798	0.245917	0.0838149	0.28035	0.721108	0.101703
ENSG00000226243.1	-0.0396985	-0.0764706	0.0464725	-0.0959447	-0.0156524	0.0536273	0.0529323	0.755457	0.66239	0.686194	0.396449	0.8911	0.647704	0.649739
ENSG00000128340.13	0.0770147	0.213165	0.106665	0.122832	0.0354187	0.248962	0.270021	0.545263	0.218887	0.352635	0.2771	0.756646	0.0312484	0.0183257
ENSG00000144821.8	0.00616209	0.221569	-0.0922748	0.0807079	-0.0901412	0.00554765	0.0807382	0.961457	0.200833	0.421681	0.475886	0.429509	0.962324	0.488104
ENSG00000260404.2	-0.231434	-0.157983	-0.0575753	-0.0495781	-0.126412	0.134282	0.0127956	0.0657615	0.36472	0.616584	0.661695	0.266945	0.250724	0.912643
ENSG00000278700.1	0.148609	-0.105006	0.153094	0.155866	0.0971267	-0.133102	0.022443	0.303018	0.60219	0.238828	0.222523	0.452658	0.319228	0.866016
ENSG00000151304.5	0.025977	-0.184034	0.0411614	0.0852789	0.166237	0.0145946	0.036309	0.838545	0.289924	0.720486	0.451193	0.143139	0.901096	0.755504
ENSG00000165410.13	0.01757	0.0221289	-0.0288952	-0.0849273	0.00430867	-0.16256	-0.218537	0.890398	0.899592	0.801716	0.453067	0.969938	0.163482	0.0578831
ENSG00000118503.13	-0.0411417	0.137535	0.121107	0.0270277	0.0412853	0.213684	0.262474	0.746859	0.430771	0.290872	0.811555	0.717907	0.0656506	0.0219868
ENSG00000270554.1	-0.22846	-0.587879	-0.171966	-0.241758	-0.0988034	0.09	-0.0242735	0.306484	0.0738777	0.400899	0.224407	0.631085	0.668774	0.906305
ENSG00000175352.9	0.0800385	0.0103641	0.0213584	-0.00872011	-0.0205209	-0.00244666	0.243117	0.529547	0.952881	0.852752	0.938748	0.857541	0.983379	0.0343295
ENSG00000257185.1	-0.210547	-0.181971	0.108051	-0.191861	0.109528	-0.0356293	-0.0498272	0.103372	0.303007	0.356143	0.0946027	0.346265	0.766369	0.675482
ENSG00000261090.1	0.244889	0.025	0.160099	0.0254032	0.0496107	0.183908	0.317734	0.248775	0.929529	0.406763	0.892099	0.794599	0.348858	0.0930293
ENSG00000178385.12	-0.151968	-0.193557	0.0337005	-0.0607829	0.0687196	-0.013798	-0.0696924	0.230622	0.26524	0.769589	0.591533	0.547328	0.90647	0.549691
ENSG00000225555.1	-0.21741	-0.0942082	-0.0721593	-0.127285	-0.131348	0.121637	0.0398915	0.110833	0.608048	0.555715	0.293695	0.282018	0.330594	0.750474
ENSG00000198520.9	0.0908737	0.154622	-0.128416	0.148828	-0.21351	0.0210811	0.190759	0.47514	0.375141	0.262512	0.187276	0.0588488	0.857529	0.0988141
ENSG00000168078.8	0.106703	-0.114006	0.0932865	-0.00881388	0.0678432	-0.0142817	-0.131565	0.401359	0.514335	0.416588	0.93809	0.55246	0.903207	0.257263
ENSG00000140836.13	0.0543822	0.0851541	-0.00337637	0.241889	0.0185492	0.134026	0.15054	0.669526	0.626707	0.976595	0.0308811	0.871105	0.251637	0.194274
ENSG00000165805.8	-0.0659122	0.31085	0.110792	-0.0399431	-0.0434358	0.100341	0.113011	0.619902	0.0833326	0.350743	0.733673	0.713275	0.408528	0.34806
ENSG00000165617.13	-0.0953865	0.172549	0.0776818	-0.209986	0.00827653	0.179459	-0.0252905	0.453397	0.321587	0.499032	0.0616853	0.94229	0.123415	0.828319
ENSG00000148337.18	-0.102213	-0.27423	0.0739387	-0.0892405	-0.0223223	0.00514936	-0.057717	0.421573	0.110896	0.519999	0.430384	0.845184	0.965027	0.620431
ENSG00000225549.3	0.119165	0.0722496	-0.154535	0.00359167	-0.134621	-0.0297139	0.0250576	0.400111	0.714845	0.215375	0.976988	0.281176	0.817179	0.845443
ENSG00000258605.1	-0.032162	-0.00392157	0.0494316	-0.130122	0.047371	0.132546	0.192344	0.800817	0.982163	0.667354	0.249414	0.678461	0.256956	0.09599
ENSG00000117298.13	-0.104297	0.0137255	-0.112659	0.0770745	-0.0907498	-0.0695875	0.00076555	0.412116	0.937625	0.326076	0.496023	0.426388	0.553018	0.994763
ENSG00000013375.14	0.128877	-0.0722689	0.16524	0.114534	0.280769	-0.0680797	-0.139139	0.310136	0.679928	0.148246	0.311039	0.0121971	0.561673	0.230636
ENSG00000169189.15	-0.0360334	-0.134454	-0.204896	0.0595874	-0.220204	-0.172546	-0.16566	0.777424	0.441266	0.0719358	0.598856	0.0511723	0.138787	0.152673
ENSG00000246982.5	-0.0467082	0.185154	-0.0772266	0.0187295	-0.120253	-0.0299004	0.0348325	0.713991	0.286946	0.501559	0.868805	0.291136	0.798991	0.765153
ENSG00000203663.3	0.138596	0.245098	-0.360254	0.211594	-0.223115	-0.271603	-0.136063	0.43439	0.343047	0.0162998	0.162916	0.14545	0.0858365	0.396305
ENSG00000064655.17	0.0183259	-0.0686275	0.013771	0.0879747	0.0343963	-0.115021	-0.126753	0.885714	0.695263	0.904749	0.436973	0.763462	0.32578	0.275227
ENSG00000162695.10	0.16656	0.171709	0.123358	0.229817	0.109932	0.203272	0.11527	0.188367	0.323986	0.281931	0.0405064	0.334821	0.0802688	0.321414
ENSG00000123643.11	-0.178449	-0.257143	-0.0634935	0.0033052	-0.0875852	0.0883926	0.0511278	0.158302	0.1359	0.580768	0.976815	0.442759	0.450775	0.660935
ENSG00000110107.7	0.0521373	-0.177871	0.0884306	-0.00724332	0.0168939	-0.0710669	-0.113985	0.682425	0.306656	0.44136	0.94912	0.882522	0.54459	0.326874
ENSG00000238271.2	-0.294458	-0.281424	0.109738	-0.459534	-0.0326271	0.21443	0.164651	0.0340922	0.131923	0.380413	9.15902e-05	0.794811	0.0914894	0.197216
ENSG00000214998.2	-0.17001	-0.0684615	-0.149734	-0.183405	-0.114618	0.158031	-0.00968326	0.269892	0.745057	0.284559	0.180138	0.409211	0.273039	0.946232
ENSG00000233780.3	-0.11052	-0.244318	-0.0264011	0.070377	0.0935612	-0.0412888	-0.00283845	0.392467	0.170607	0.822104	0.543049	0.421458	0.730574	0.980986
ENSG00000256028.2	-0.0104472	0.119022	-0.125007	0.0605404	-0.207046	0.0354683	0.145292	0.935232	0.502576	0.278701	0.596109	0.0689385	0.764169	0.213595
ENSG00000217624.2	-0.247469	-0.201681	0.0734582	-0.110877	0.0512658	0.0776956	-0.0182092	0.0486652	0.245312	0.522722	0.326818	0.653653	0.507609	0.875934
ENSG00000234709.2	0.166559	0.317742	-0.0419736	0.18014	0.0454393	-0.0998484	-0.0380196	0.215604	0.0815304	0.730091	0.129974	0.706711	0.42144	0.758222
ENSG00000270792.4	0.0699235	0.112299	0.164384	-0.0158312	0.109011	0.170081	0.0847753	0.598717	0.533804	0.164612	0.893502	0.355202	0.159232	0.482107
ENSG00000230538.1	-0.244626	-0.632143	-0.113162	-0.21094	0.20547	-0.186923	-0.184615	0.260607	0.0114575	0.582037	0.300955	0.313951	0.370953	0.376995
ENSG00000167377.16	-0.141591	-0.201401	-0.0877983	-0.0169948	-0.0807205	-0.0257183	-0.0269856	0.264407	0.245982	0.444646	0.88087	0.479455	0.826632	0.817005
ENSG00000131781.11	-0.015348	0.219328	-0.125609	0.0959916	-0.117502	-0.105349	0.0431716	0.904189	0.205543	0.273175	0.396217	0.302393	0.368372	0.711162
ENSG00000124549.13	0.0768315	0.0980392	0.0970296	0.14278	-0.0302093	0.173997	0.175174	0.546222	0.575277	0.398053	0.205992	0.791559	0.135447	0.130139
ENSG00000140832.8	0.150433	0.190756	-0.0536552	0.0534927	-0.0241723	-0.256728	-0.109419	0.235421	0.272352	0.640818	0.636806	0.832532	0.026189	0.34675
ENSG00000230098.1	-0.144481	-0.236364	-0.315764	0.0883065	-0.200445	-0.15873	-0.130816	0.490792	0.484091	0.0951881	0.636649	0.28821	0.429066	0.507003
ENSG00000228573.1	0.165616	0.127273	0.175958	0.126327	0.167653	0.185366	0.268118	0.341705	0.582479	0.271135	0.425343	0.288573	0.245925	0.0900956
ENSG00000250400.3	0.00167602	0.0580645	-0.113988	0.076693	0.0623407	0.115815	0.157106	0.990219	0.756359	0.347428	0.521967	0.605525	0.346963	0.197327
ENSG00000227471.7	-0.00100793	0.00868984	-0.00661654	0.0673377	0.000920132	0.0481612	0.0451536	0.993797	0.96172	0.954763	0.558027	0.993663	0.685755	0.702455
ENSG00000276354.1	-0.211075	-0.244049	0.0339612	0.147716	0.0555025	0.299863	0.182037	0.125498	0.193715	0.784983	0.225793	0.653037	0.0160709	0.146694
ENSG00000186132.13	0.121089	0.0619048	-0.104035	0.0227379	-0.00547712	-0.191664	-0.0925769	0.340525	0.723885	0.364702	0.841047	0.961791	0.0994978	0.42638
ENSG00000260347.1	-0.107553	-0.120553	0.105069	-0.189701	0.185887	-0.016276	-0.142641	0.476805	0.583749	0.436667	0.153793	0.162394	0.907009	0.298862
ENSG00000176678.5	-0.0676227	-0.0837535	-0.0672113	-0.125762	0.0175755	0.157354	0.233985	0.595469	0.632409	0.558768	0.265734	0.877818	0.177576	0.0419152
ENSG00000230185.4	0.17208	-0.207563	-0.0149344	0.0317159	0.0186465	-0.252916	-0.1311	0.173932	0.231522	0.896744	0.779624	0.870435	0.0285783	0.258963
ENSG00000204556.4	0.277386	-0.154902	0.0715866	-0.105673	0.0802337	0.0632148	-0.0409843	0.0264803	0.374266	0.533397	0.35014	0.482118	0.590025	0.725199
ENSG00000180432.5	0.147833	0.10361	-0.101878	0.365173	0.0274616	0.023934	0.169127	0.26383	0.56611	0.397885	0.00148979	0.818881	0.846384	0.16476
ENSG00000228079.2	0.200237	0.466087	-0.0263589	0.0904283	0.0318977	-0.0720437	0.0368162	0.177174	0.0216984	0.842913	0.48826	0.808824	0.59774	0.785706
ENSG00000159374.16	0.046892	0.220728	-0.204101	0.105275	-0.14596	0.0342534	0.124143	0.712914	0.20259	0.073071	0.352696	0.199307	0.77048	0.285314
ENSG00000143369.13	0.0441884	0.108964	-0.0441963	0.123887	-0.0373661	0.0868563	0.190157	0.72881	0.533228	0.700818	0.272971	0.743715	0.458714	0.0999022
ENSG00000251108.1	-0.0972732	-0.505263	-0.0611664	-0.03583	-0.0392822	-0.282913	-0.138739	0.609096	0.027337	0.71526	0.828561	0.814866	0.099601	0.419685
ENSG00000167553.13	-0.0080405	0.0546218	0.0663514	0.00293015	-0.0194255	0.187482	0.115899	0.949721	0.755311	0.563821	0.979455	0.865072	0.107247	0.318763
ENSG00000136021.16	0.0597425	0.102241	-0.0625071	-0.0353258	-0.00124148	-0.0356472	0.0438004	0.639113	0.558929	0.586671	0.755281	0.991336	0.761413	0.707144
ENSG00000124596.15	0.20509	-0.0322129	-0.198523	0.0939522	0.0155063	-0.343727	-0.257444	0.10401	0.854249	0.0814406	0.406364	0.89211	0.00253329	0.0247595
ENSG00000153283.11	0.133573	0.126891	0.0890123	0.105063	0.00963973	0.186543	0.271634	0.292686	0.467608	0.43835	0.352938	0.932805	0.10905	0.0176148
ENSG00000224609.5	0.0460914	0.193182	0.209502	0.167517	0.0982365	-0.00996849	0.0102123	0.724294	0.281417	0.07124	0.145331	0.398526	0.933766	0.931665
ENSG00000230191.1	-0.00304669	0.0691877	0.0813996	0.10429	0.00511198	0.239858	0.192673	0.980938	0.692896	0.478652	0.356509	0.964337	0.0382	0.0954137
ENSG00000254396.1	0.105405	-0.0697581	-0.00716783	0.201812	0.114456	0.0648939	0.186924	0.457068	0.70923	0.954809	0.101482	0.360145	0.616297	0.142399
ENSG00000112799.7	0.143813	0.305042	-0.0678183	0.0681669	-0.0766066	0.0758179	0.169925	0.256907	0.074773	0.555215	0.547224	0.502202	0.517952	0.142236
ENSG00000213108.3	-0.175344	-0.0428571	-0.0841575	-0.264503	-0.0118007	0.105588	0.0729647	0.204721	0.825293	0.508506	0.0318606	0.925667	0.414062	0.569831
ENSG00000257384.1	-0.216177	0.114625	0.0739918	0.0612392	0.0648513	0.125701	0.299456	0.144442	0.602516	0.577564	0.642064	0.622516	0.35595	0.0236384
ENSG00000169684.12	-0.0626747	-0.154342	0.198144	-0.0966479	0.0757059	0.0831579	-0.0179084	0.62272	0.376017	0.0820364	0.392984	0.507256	0.478137	0.877967
ENSG00000107929.13	-0.0602465	-0.0829132	-0.0367607	0.175176	-0.0122687	0.00896159	-0.0340396	0.636283	0.63584	0.749326	0.120015	0.914541	0.939174	0.77035
ENSG00000242950.5	0.15287	0.270452	-0.0898434	0.129108	-0.168444	0.0333227	0.0242012	0.260674	0.172443	0.459514	0.279752	0.16026	0.788931	0.844691
ENSG00000169682.16	-0.2225	-0.333894	0.0604585	-0.0442569	-0.0189873	-0.0415078	-0.0340123	0.0772048	0.0499644	0.599016	0.696121	0.868088	0.723651	0.770529
ENSG00000229391.6	0.125349	0.270868	0.116807	0.0874355	-0.0351266	0.16643	0.288886	0.323677	0.115519	0.308464	0.439796	0.758592	0.153554	0.0113764
ENSG00000234917.2	0.113645	0.0938375	-0.0501527	-0.0172762	-0.0758281	-0.172718	-0.0827073	0.371246	0.591838	0.662793	0.879106	0.506569	0.138388	0.477522
ENSG00000180549.7	-0.0454483	0.0338936	0.129352	0.0398969	-0.0202775	0.233485	0.245824	0.721388	0.846732	0.259021	0.7248	0.859213	0.0437962	0.0323155
ENSG00000172331.10	0.0948138	-0.0282913	-0.0786176	-0.122175	0.0407741	-0.238065	-0.175284	0.456126	0.871836	0.49386	0.27969	0.721256	0.0397102	0.129895
ENSG00000102195.8	-0.160209	-0.405594	-0.116532	-0.00334225	-0.223974	-0.264113	-0.16129	0.454573	0.190836	0.532435	0.985272	0.217835	0.15108	0.386042
ENSG00000241829.1	0.135728	0.0849802	0.212224	0.0646465	-0.0125405	0.312269	0.279548	0.39748	0.699851	0.127107	0.639134	0.928287	0.0272611	0.0469579
ENSG00000259124.1	-0.13656	-0.0759416	-0.178812	-0.0845236	-0.062438	-0.0924819	0.0808595	0.285876	0.669477	0.122226	0.461878	0.589572	0.436453	0.493432
ENSG00000169402.14	-0.0255593	0.186832	0.0838949	-0.205851	0.00668563	0.193025	0.116068	0.844981	0.297836	0.477296	0.0744262	0.954603	0.106789	0.328134
ENSG00000188092.13	0.0894305	0.0829132	-0.0165278	0.0251992	-0.0263632	0.0227027	0.0332194	0.482209	0.63584	0.885799	0.824095	0.817605	0.846698	0.775737
ENSG00000124785.7	-0.101778	-0.00812325	0.0328153	-0.0399906	0.0121227	-0.145718	-0.132057	0.423563	0.963061	0.77548	0.724179	0.915554	0.212239	0.255472
ENSG00000272627.1	0.19161	0.15665	-0.063363	0.132292	-0.12365	0.0399935	0.0500726	0.202077	0.417074	0.642693	0.326605	0.363914	0.776159	0.721792
ENSG00000178093.13	-0.118156	0.0364146	-0.0974089	-0.0760197	-0.0926485	-0.0161593	-0.0731921	0.352431	0.835482	0.396202	0.501952	0.416734	0.890555	0.52978
ENSG00000141469.15	0.0916296	0.19944	-0.0563361	0.0118847	-0.139971	0.0792319	0.140068	0.471459	0.250706	0.624202	0.916559	0.218575	0.499227	0.227505
ENSG00000186350.9	-0.0255876	0.0596639	0.038607	0.062541	0.0228335	0.0596302	-0.00467532	0.840934	0.73351	0.737182	0.580837	0.841684	0.611319	0.968027
ENSG00000233017.2	-0.174576	-0.0181818	0.111902	-0.0181452	0.169744	-0.0355774	0.030104	0.437139	0.957685	0.556047	0.922818	0.36985	0.857363	0.879134
ENSG00000238829.1	-0.111131	0.171429	-0.0765495	0.0992857	0.13211	0.0267794	0.150329	0.512587	0.457477	0.609059	0.497304	0.370738	0.863004	0.324291
ENSG00000187134.11	0.0458606	0.332493	-0.104946	0.0789733	-0.149878	-0.00412518	0.0499248	0.718964	0.0509925	0.360496	0.485444	0.187378	0.97198	0.668441
ENSG00000213432.2	0.0147982	0.171148	-6.32279e-05	0.00872011	-0.0483447	0.102304	0.0922761	0.907606	0.325591	0.999562	0.938748	0.672226	0.382447	0.427891
ENSG00000099953.8	0.000755945	0.114006	0.0191581	-0.0266526	0.111733	0.181849	0.174491	0.99527	0.514335	0.867777	0.814123	0.326913	0.118415	0.131668
ENSG00000275496.3	-0.271576	-0.454902	-0.0293391	-0.275438	0.0905803	0.0810218	0.0590294	0.0313153	0.00604014	0.800042	0.0140161	0.430293	0.492562	0.612492
ENSG00000237404.1	0.0230987	-0.102767	0.0358576	0.0376552	-0.0310434	-0.0819688	-0.254838	0.886015	0.640782	0.800756	0.788936	0.825355	0.571461	0.0740967
ENSG00000213225.7	-0.30657	-0.52549	-0.0527194	-0.0819034	-0.0608569	-0.031522	-0.0585919	0.0137448	0.00118846	0.64666	0.469358	0.594186	0.788337	0.615133
ENSG00000244230.3	-0.109384	0.165443	-0.0970408	-0.0883073	-0.243121	0.14906	0.144811	0.507414	0.461856	0.507127	0.541977	0.0888911	0.322817	0.326088
ENSG00000255014.1	-0.182838	-0.18961	-0.189915	-0.250901	-0.103681	0.0213106	0.0447226	0.151489	0.282807	0.0980593	0.0257266	0.366345	0.85698	0.703207
ENSG00000271833.1	0.0219224	0.0417367	-0.113115	0.0333802	-0.168622	-0.100768	-0.0457143	0.863482	0.811839	0.324112	0.768373	0.137407	0.389672	0.694964
ENSG00000257103.7	-0.193682	-0.134174	0.158866	-0.100352	0.188754	0.0592888	-0.102666	0.125158	0.442227	0.164754	0.375036	0.0957234	0.613365	0.377495
ENSG00000185634.10	-0.0683557	-0.0980392	-0.0856991	0.054571	0.024148	-0.161366	-0.0454135	0.591477	0.575277	0.45565	0.630019	0.832699	0.166641	0.696873
ENSG00000225093.1	-0.0781143	-0.126891	-0.0455873	-0.0689639	-0.0124635	0.0325462	-0.0558305	0.539522	0.467608	0.691867	0.54254	0.913189	0.781628	0.63192
ENSG00000279275.1	0.0457477	-0.0167984	-0.147371	0.165201	-0.14009	0.00578168	0.122232	0.77359	0.93936	0.307111	0.241846	0.326844	0.969233	0.407878
ENSG00000163531.14	-0.0642553	0.102801	-0.167465	0.0385842	-0.0590312	-0.0568137	-0.0369925	0.613957	0.556765	0.142783	0.733512	0.605318	0.628281	0.751049
ENSG00000169188.4	0.001237	-0.0831933	0.0410349	0.0833099	-0.0343963	0.129587	-0.0428435	0.99226	0.634695	0.721309	0.461741	0.763462	0.267822	0.713261
ENSG00000238165.1	-0.189094	-0.228027	-0.101583	-0.260282	-0.233304	-0.0227315	0.0522358	0.134531	0.187681	0.376175	0.0197145	0.0385231	0.846506	0.654052
ENSG00000274051.1	-0.026962	0.110644	0.118628	0.0836615	-0.0124635	0.140853	0.106685	0.83251	0.526894	0.300931	0.459848	0.913189	0.228065	0.359004
ENSG00000214612.3	-0.0782975	-0.0647059	0.0638223	-0.135513	0.0657741	0.103357	0.081203	0.538568	0.711912	0.578806	0.230206	0.56467	0.377544	0.485595
ENSG00000213684.4	-0.21856	-0.135014	-0.185372	-0.16158	-0.178797	0.00987198	0.128585	0.0827302	0.439347	0.104196	0.151924	0.11489	0.933009	0.268292
ENSG00000201900.1	-0.152778	0.198245	-0.00777364	0.0873059	0.0974436	-0.123004	-0.183939	0.380932	0.430361	0.95958	0.559531	0.519418	0.431977	0.232002
ENSG00000259644.1	-0.132432	0.0487903	-0.0618098	0.0423331	-0.176949	0.193836	0.124451	0.344503	0.794366	0.621996	0.731772	0.15201	0.12796	0.327186
ENSG00000228126.1	0.113702	-0.012605	0.0378864	0.0265824	0.135225	-0.0837844	-0.0773211	0.371003	0.942708	0.741914	0.814939	0.234749	0.474816	0.506759
ENSG00000119777.17	-0.0810235	-0.217927	0.0241404	0.0640881	0.0408715	0.0324324	-0.0597403	0.524476	0.208525	0.833831	0.571499	0.720618	0.782373	0.60821
ENSG00000235173.5	0.0124387	-0.145938	0.0234323	-0.0487107	-0.0394109	0.0739972	0.0284894	0.922288	0.402863	0.838639	0.667261	0.730213	0.528082	0.807
ENSG00000233087.6	-0.189628	-0.319608	-0.146828	-0.214323	-0.106913	-0.10532	-0.0626931	0.133414	0.0612646	0.19957	0.056413	0.348341	0.368502	0.590565
ENSG00000130714.14	0.0405232	-0.0851541	-0.123054	-0.031294	-0.120789	-0.238606	-0.0948462	0.75054	0.626707	0.283126	0.782483	0.288977	0.0392496	0.41508
ENSG00000266680.1	-0.0207503	0.0201681	-0.127189	0.12668	-0.104769	0.0359126	0.102134	0.871763	0.90845	0.270329	0.265925	0.361312	0.761303	0.383246
ENSG00000228067.1	0.0626731	0.166496	0.194183	0.031874	0.0783914	-0.115199	-0.142957	0.672162	0.41627	0.133729	0.804143	0.544763	0.389182	0.280079
ENSG00000216621.7	-0.0221702	0.074026	0.121569	0.0621147	0.14749	0.0649351	-0.0288515	0.909117	0.749806	0.486631	0.714952	0.390661	0.715219	0.869319
ENSG00000207295.1	0.26087	-0.196147	0.240487	-0.149427	0.125024	0.0926292	0.331604	0.28071	0.541214	0.257652	0.466267	0.551536	0.681812	0.122167
ENSG00000055813.5	-0.127103	0.244695	0.0417939	-0.0699254	0.0527754	0.0804984	0.147957	0.316899	0.15657	0.716371	0.537668	0.644136	0.492371	0.202126
ENSG00000272263.1	0.138567	0.0913165	-0.084738	0.00232068	-0.0344693	-0.046202	0.0131511	0.274848	0.601874	0.460738	0.983745	0.762975	0.693868	0.910226
ENSG00000213239.3	-0.0698676	0.00196078	-0.159954	-0.0254337	-0.161392	0.0143954	0.0574983	0.583283	0.991081	0.161845	0.822485	0.155329	0.902439	0.621759
ENSG00000235500.2	-0.104025	-0.44087	0.219638	-0.0811211	0.175104	0.042242	0.0738268	0.496486	0.0310554	0.0946327	0.534274	0.180836	0.757232	0.585219
ENSG00000272428.1	0.130849	0.421538	0.138761	0.207978	-0.0800106	0.145652	0.241256	0.375362	0.0319672	0.290351	0.104786	0.539904	0.275301	0.0680904
ENSG00000226413.2	0.0862239	0.363302	-0.124707	0.0514936	-0.179178	-0.171516	-0.0110664	0.512429	0.0376958	0.293159	0.660844	0.126637	0.155691	0.92702
ENSG00000224513.2	0.102496	0.260171	0.133759	-0.0823198	0.179059	0.0880866	0.23978	0.492988	0.199277	0.308256	0.524727	0.167356	0.514676	0.0698467
ENSG00000168743.11	-0.00485637	-0.0333333	0.0582076	0.0959681	-0.0179649	0.0654054	0.0236227	0.96962	0.849236	0.612712	0.396333	0.875132	0.577178	0.839484
ENSG00000231355.1	0.129268	0.333556	-0.123966	0.169275	-0.182051	0.016359	0.0810195	0.324928	0.0578302	0.296057	0.146547	0.120565	0.893075	0.501794
ENSG00000229785.1	-0.107834	-0.144079	-0.0017614	-0.216456	-0.0203215	-0.0738837	0.0119772	0.400222	0.416246	0.98787	0.055363	0.859827	0.531572	0.918767
ENSG00000157600.10	0.0368809	-0.113725	0.219692	0.0439991	0.141967	0.0563869	-0.0451128	0.772328	0.515376	0.053283	0.697806	0.212013	0.630868	0.698783
ENSG00000235805.1	-0.15589	-0.542857	-0.118207	-0.0822665	0.227027	-0.0915775	-0.112045	0.466983	0.044864	0.498848	0.628347	0.183007	0.612256	0.521643
ENSG00000236531.2	-0.0631579	0.713287	-0.12087	0.247863	-0.302308	0.0543478	-0.00615385	0.797283	0.00920178	0.57371	0.222138	0.141894	0.805458	0.97671
ENSG00000027644.4	-0.0927063	0.273389	-0.104263	-0.0172761	-0.113754	0.16074	0.220232	0.466244	0.112039	0.363648	0.878911	0.318185	0.168314	0.0559192
ENSG00000164938.12	0.0613002	0.165266	-0.0861038	0.0773793	-0.047371	0.173741	0.124211	0.630382	0.34274	0.453517	0.494317	0.678461	0.136032	0.285051
ENSG00000060566.12	-0.075089	-0.108271	0.181818	0.0550416	0.438668	-0.225159	-0.0887949	0.658709	0.649567	0.231952	0.713273	0.0022921	0.146593	0.571237
ENSG00000101144.11	-0.0110643	-0.186555	-0.0733064	-0.238608	-0.169961	-0.133969	-0.117102	0.930852	0.283251	0.523584	0.0332835	0.134267	0.25184	0.313732
ENSG00000214366.4	-0.0547979	0.106452	-0.00588462	-0.0351722	-0.0355732	0.187541	0.127075	0.682869	0.568702	0.960872	0.766082	0.765103	0.122806	0.294499
ENSG00000234997.1	-0.0637676	0.0579976	-0.0292859	0.097303	-0.0666314	0.0536774	0.180421	0.670231	0.773848	0.824218	0.45566	0.609905	0.68902	0.171488
ENSG00000233304.4	0.0245552	0.367826	-0.0123118	-0.162474	0.0728716	-0.25457	-0.112866	0.875798	0.0769989	0.929591	0.231543	0.596999	0.071427	0.425652
ENSG00000259637.1	-0.236172	-0.127273	-0.380769	0.285104	-0.234872	-0.167984	-0.302308	0.330341	0.709215	0.0604057	0.149455	0.248106	0.443578	0.141894
ENSG00000165076.12	-0.0443228	0.254941	0.0477055	-0.070076	0.0272848	0.14656	0.189322	0.772503	0.240397	0.724546	0.597919	0.838894	0.290277	0.16625
ENSG00000177590.7	0.277564	0.60989	-0.232512	0.234483	-0.253695	-0.22879	0.119321	0.179161	0.0268778	0.224839	0.220823	0.184198	0.241574	0.545332
ENSG00000267653.1	-0.0331468	-0.185592	0.0178258	-0.143363	0.00933593	-0.330827	-0.106884	0.819244	0.35402	0.8934	0.270355	0.94356	0.0127597	0.428742
ENSG00000272189.1	0.113598	0.382913	-0.049204	0.0903891	-0.0907498	-0.121963	0.00174983	0.371445	0.0231844	0.668796	0.424455	0.426388	0.297232	0.988031
ENSG00000229604.2	0.1682	0.0257703	0.0392268	0.223396	0.0250245	0.0825184	0.138401	0.183992	0.883174	0.733119	0.0463805	0.826719	0.481539	0.233141
ENSG00000228118.3	-0.115041	-0.0417367	0.0200938	-0.0228317	0.00618306	0.126515	0.109419	0.36536	0.811839	0.861381	0.840399	0.956871	0.279429	0.34675
ENSG00000250320.4	-0.026836	0.339906	-0.229322	0.0971975	-0.229132	0.0467471	0.0790726	0.835976	0.0529425	0.0493681	0.403557	0.0479955	0.698668	0.509096
ENSG00000270978.1	-0.270995	-0.405042	0.0424765	-0.0842007	0.0186709	0.103101	-0.0114559	0.0303161	0.0157916	0.71194	0.456953	0.870267	0.378733	0.921759
ENSG00000198590.10	-0.134902	0.00952381	0.0270742	-0.052391	-0.0186952	0.207198	0.18149	0.287868	0.956697	0.813979	0.643772	0.870099	0.0744794	0.11664
ENSG00000072818.10	0.0559399	0.236975	-0.00949683	0.1797	-0.158009	0.0887909	0.264115	0.66063	0.17048	0.934232	0.110632	0.164292	0.44873	0.0211419
ENSG00000271303.1	0.0755945	-0.00644258	-0.0216619	-0.0471402	0.0941577	-0.0276814	0.0209433	0.552722	0.9707	0.850684	0.677385	0.409151	0.813629	0.857488
ENSG00000069849.9	0.0436844	-0.0190476	-0.145614	0.0368729	-0.0572298	-0.0375818	0.0643609	0.731786	0.913516	0.203353	0.744919	0.61639	0.748882	0.580702
ENSG00000258942.1	0.0542774	0.157143	0.00122449	0.207779	0.0215306	-0.0471785	0.0359544	0.739406	0.496334	0.993338	0.147641	0.883258	0.755536	0.812486
ENSG00000225947.1	-0.00317912	0.0561404	0.266417	0.0423345	0.15453	0.0896159	-0.0476548	0.985991	0.819431	0.0965686	0.792699	0.334703	0.592612	0.770284
ENSG00000173933.18	-0.0229074	-0.282073	-0.011596	-0.182747	0.0997322	-0.0605405	-0.128749	0.857411	0.100654	0.919739	0.10464	0.38185	0.605879	0.267677
ENSG00000238058.1	0.0743346	-0.126611	-0.267391	0.0417956	-0.267795	-0.180398	-0.0963773	0.559379	0.468599	0.0179488	0.712261	0.0170315	0.121432	0.407555
ENSG00000130749.8	-0.00345902	-0.166667	0.0906815	0.11083	-0.0485151	0.141735	0.0129323	0.978359	0.338608	0.429776	0.327024	0.671137	0.225136	0.911713
ENSG00000175984.13	0.0877583	0.401401	-0.177683	0.0572433	-0.251339	0.156501	0.269856	0.49047	0.0168503	0.119629	0.613333	0.0254608	0.179969	0.0183994
ENSG00000114978.16	0.128533	0.252661	0.0663261	0.152227	0.0314265	0.164523	0.156938	0.311439	0.143097	0.56397	0.177316	0.783362	0.158387	0.175774
ENSG00000226649.1	0.144544	-0.0676471	-0.0692308	0.181238	-0.125911	0.21669	0.494981	0.446017	0.80342	0.675375	0.263053	0.445	0.197674	0.00214707
ENSG00000225333.6	-0.07396	0.132468	-0.0282828	0.0565854	-0.0214627	0.0487493	-0.0327367	0.641582	0.567049	0.837592	0.675888	0.875239	0.731452	0.81599
ENSG00000243007.1	0.0554818	0.163585	-0.0211561	0.0621425	-0.0576436	-0.0184353	0.0036637	0.663242	0.347739	0.854132	0.583253	0.613839	0.875256	0.974942
ENSG00000006071.10	-0.152976	-0.00280112	-0.170956	-0.178551	-0.14798	-0.0525747	0.0197403	0.227508	0.987258	0.134523	0.112958	0.193092	0.654173	0.865595
ENSG00000110811.18	-0.224034	-0.0358543	-0.0791234	-0.0107829	0.00737585	0.186515	0.018756	0.0751335	0.837979	0.491077	0.924277	0.948561	0.109105	0.872239
ENSG00000196867.6	-0.0689971	-0.0941176	0.192301	-0.0217768	0.224635	0.0291892	0.0167054	0.587995	0.590728	0.0916569	0.847686	0.0465591	0.803676	0.886108
ENSG00000257507.1	-0.0815375	0.0807654	0.0496114	-0.114457	-0.0257651	-0.135301	-0.024729	0.573494	0.671371	0.697048	0.36014	0.838566	0.298498	0.848696
ENSG00000272940.1	0.0094452	0.0484339	0.0418492	-0.0238972	0.0174436	0.161779	0.118228	0.942407	0.785613	0.721471	0.83656	0.881111	0.174566	0.319151
ENSG00000244671.3	-0.208384	-0.0782609	-0.106161	-0.0101449	-0.0183228	0.0547842	0.0360587	0.222607	0.716239	0.498056	0.947266	0.906028	0.737058	0.820651
ENSG00000157999.5	-0.11905	-0.368908	0.0415154	0.00293015	0.121641	-0.0269132	-0.0878742	0.348776	0.0291984	0.718181	0.979455	0.285563	0.818712	0.450348
ENSG00000224067.2	0.0896928	0.27676	0.141649	0.169374	-0.142602	0.11688	0.171516	0.499316	0.12517	0.23527	0.149118	0.228775	0.338859	0.155691
ENSG00000250659.2	0.153517	0.5	-0.0794216	0.291129	0.0270161	0.120197	0.186652	0.444569	0.0818642	0.676543	0.112068	0.885292	0.534556	0.323344
ENSG00000198034.9	0.0268246	-0.000840336	-0.0693357	-0.0325363	-0.0508033	0.0220484	-0.0696104	0.833352	0.996177	0.546378	0.774071	0.65658	0.851065	0.550162
ENSG00000170043.10	0.160192	0.0834734	-0.0254556	0.0460384	-0.0955453	0.019431	0.0540807	0.206066	0.633552	0.824918	0.684522	0.402251	0.868577	0.642655
ENSG00000144152.11	0.0556879	-0.102521	0.121511	0.114205	0.0187683	0.0896444	0.0118934	0.662066	0.557847	0.289251	0.312434	0.869596	0.444364	0.918781
ENSG00000264924.1	0.107905	0.0498084	0.22184	0.153562	0.157664	0.189578	0.0458212	0.460517	0.801272	0.0857482	0.229521	0.221007	0.154065	0.730388
ENSG00000095203.13	0.0140422	0.0106443	0.00547554	-0.0358181	0.0290652	0.0181508	-0.01419	0.912307	0.951609	0.962052	0.751979	0.799284	0.877166	0.903167
ENSG00000100354.19	0.0338342	-0.0557423	0.0699427	0.117909	-0.00783836	0.227511	0.1308	0.79069	0.75045	0.542862	0.296921	0.94534	0.0496424	0.260067
ENSG00000244159.1	-0.245896	0.1	-0.127005	0.239776	-0.0741024	0.0459677	0.00989736	0.225948	0.722897	0.481234	0.165335	0.677045	0.806031	0.957125
ENSG00000227309.1	0.00218845	0.26087	-0.086229	-0.0528947	-0.172311	0.186516	0.198668	0.989026	0.229258	0.543304	0.706798	0.217284	0.190026	0.157977
ENSG00000253041.1	-0.274263	-0.427273	-0.140351	-0.0565707	-0.0668563	-0.246499	-0.185154	0.149934	0.189944	0.407369	0.735856	0.694206	0.153442	0.286946
ENSG00000211666.2	0.00696019	0.0407754	0.0256875	0.110175	-0.0569812	0.217355	0.27128	0.958275	0.821747	0.831608	0.353449	0.634484	0.0728108	0.0231105
ENSG00000226970.2	-0.175402	-0.117367	-0.080565	-0.0709798	-0.00138754	0.0175818	-0.0457963	0.165645	0.501926	0.483188	0.530781	0.990317	0.880988	0.694443
ENSG00000259040.4	0.019765	0.211001	-0.0445909	-0.0938072	-0.119772	0.149296	0.0691041	0.879825	0.230972	0.705993	0.420232	0.306058	0.214002	0.564077
ENSG00000248122.1	-0.374177	-0.342857	0.0182653	-0.267143	0.0611224	0.0767808	-0.0330712	0.0189421	0.13891	0.900867	0.0635095	0.67653	0.607975	0.825342
ENSG00000189120.4	-0.144592	0.137815	0.100115	0.0643694	0.0671616	0.249331	0.257498	0.254313	0.429824	0.383148	0.569809	0.556468	0.0309901	0.0247279
ENSG00000274536.3	0.0873231	0.389636	-0.107753	0.146765	-0.10852	0.0964723	0.265427	0.492632	0.020685	0.347719	0.193515	0.341103	0.410301	0.0204861
ENSG00000176654.11	0.165285	0.360714	0.041651	0.257317	-0.0324042	-0.0165992	-0.00806754	0.357977	0.186554	0.798583	0.104342	0.840602	0.920109	0.960595
ENSG00000158623.13	0.0164704	-0.383754	0.150293	-0.0883966	0.15185	-0.0734282	-0.231934	0.897219	0.0228589	0.18905	0.43477	0.181575	0.531268	0.0437971
ENSG00000145839.1	-0.138305	-0.022807	0.0170643	0.035518	0.178194	-0.020075	-0.0305816	0.435364	0.926161	0.913513	0.818955	0.252938	0.902145	0.851405
ENSG00000114812.11	0.00948367	0.209524	-0.0618748	0.0215893	-0.152629	-0.248364	-0.0533971	0.940711	0.227045	0.590469	0.848983	0.179319	0.0316694	0.646868
ENSG00000139618.13	0.0678518	-0.131373	0.162508	0.0827473	0.00912853	0.256984	0.17851	0.59422	0.451899	0.155162	0.46478	0.936361	0.0260348	0.122869
ENSG00000279878.1	-0.344969	-0.336522	9.04977e-05	-0.37373	0.0115257	-0.0705601	0.0532653	0.0271839	0.107856	0.999497	0.00584091	0.935366	0.633673	0.716239
ENSG00000169313.9	0.109841	0.114286	-0.107778	0.0585795	-0.0812317	0.059744	0.123117	0.387573	0.513295	0.347606	0.605063	0.476667	0.610638	0.289346
ENSG00000165389.6	0.028451	-0.0851541	-0.0366343	0.0208626	-0.0941091	-0.0732859	-0.0678332	0.823405	0.626707	0.75016	0.854011	0.409394	0.532066	0.560414
ENSG00000134698.10	-0.240207	-0.29972	0.127657	-0.0949602	0.04574	0.169957	0.103513	0.0558919	0.0802501	0.265365	0.40133	0.688953	0.144901	0.373549
ENSG00000166788.8	0.0340633	-0.135294	-0.0104832	0.0729723	0.00328627	0.0403983	-0.0190567	0.789305	0.43839	0.927419	0.519285	0.977069	0.730753	0.870208
ENSG00000145391.12	-0.0351858	0.306723	-0.0210296	0.118308	-0.0589581	0.123101	0.225783	0.78253	0.0731053	0.854994	0.295282	0.605765	0.292713	0.0498663
ENSG00000213999.14	-0.039584	0.0254902	-0.0754815	0.118589	-0.0941091	-0.0269417	0.0194942	0.756141	0.884436	0.511303	0.294129	0.409394	0.818523	0.867255
ENSG00000277232.2	-0.0900719	-0.22521	-0.259196	0.122879	-0.170764	-0.240825	-0.165195	0.479061	0.193341	0.0219336	0.276916	0.132409	0.0374051	0.153844
ENSG00000232858.1	0.0715628	0.0229692	-0.0142516	0.0200188	0.0286514	-0.00418208	-0.0248804	0.574157	0.895799	0.901441	0.859858	0.802083	0.971594	0.831061
ENSG00000281325.1	-0.0859803	0.112745	-0.142357	0.232591	-0.191159	-0.0322129	0.0439776	0.663541	0.666592	0.393888	0.154186	0.250285	0.854249	0.801932
ENSG00000245750.6	0.195217	0.205602	-0.210511	0.0469761	-0.139849	-0.292461	-0.257307	0.122136	0.236059	0.06432	0.678446	0.21898	0.010891	0.0248389
ENSG00000187474.4	-0.0530307	0.0543417	-0.032613	4.68823e-05	-0.0273126	0.142703	0.221681	0.677281	0.756528	0.776828	0.999752	0.811156	0.221955	0.0542839
ENSG00000230373.7	-0.0170341	0.0236822	-0.0135065	0.108335	-0.00441664	0.0982969	0.0401481	0.895453	0.894238	0.907811	0.345108	0.96959	0.408033	0.73414
ENSG00000265480.4	0.0527258	-0.170588	-0.253282	-0.147226	-0.178758	-0.148969	-0.314006	0.789882	0.52761	0.136097	0.384543	0.289793	0.400435	0.0662114
ENSG00000074582.11	0.0453109	0.0201681	0.0164772	-0.110619	-0.0702288	-0.0437838	-0.0636227	0.722196	0.90845	0.886146	0.32795	0.538543	0.709157	0.585058
ENSG00000224152.1	0.0246255	0.0761905	-0.0139481	-0.122902	0.0450341	-0.108962	-0.022529	0.846841	0.663554	0.90353	0.276824	0.693513	0.352081	0.846823
ENSG00000163950.11	0.0018555	0.00896359	-0.0320566	-0.119198	-0.119328	0.0108677	-0.0424334	0.98839	0.959242	0.780539	0.291641	0.29489	0.92627	0.715889
ENSG00000116455.12	0.149013	-0.0980392	0.00775174	-0.0873183	-0.00489289	-0.121422	-0.200137	0.239922	0.575277	0.946297	0.440411	0.965864	0.299394	0.0830211
ENSG00000225766.7	0.068597	0.0512605	-0.233919	0.0502464	-0.0916388	-0.124595	-0.167315	0.590166	0.76995	0.0392784	0.658038	0.421852	0.286848	0.148557
ENSG00000181350.10	0.12031	-0.0691877	0.14746	-0.0648617	0.0451801	-0.107255	-0.0668489	0.343662	0.692896	0.19762	0.566856	0.692569	0.359721	0.566131
ENSG00000266274.2	0.165575	0.322689	0.0459414	0.167229	0.0114654	0.183158	0.268735	0.19103	0.0586709	0.689596	0.137969	0.920117	0.115744	0.0189094
ENSG00000273133.1	0.0680148	-0.0906035	0.0236343	0.00983447	-0.21567	0.152699	0.245491	0.596352	0.610336	0.838333	0.931451	0.0579098	0.194	0.0337617
ENSG00000106399.10	0.0646905	-0.0619048	-0.0305138	-0.036451	-0.0055258	-0.0517496	-0.00803828	0.611554	0.723885	0.790854	0.747741	0.961452	0.659261	0.945057
ENSG00000106692.12	0.0265039	-0.0823529	-0.00560199	0.0651664	0.020594	-0.0427312	0.0213534	0.835316	0.638132	0.961177	0.565032	0.857039	0.715848	0.854727
ENSG00000155729.11	-0.0969671	-0.129132	-0.0696392	0.0559072	0.0899221	-0.0370128	0.0918387	0.445913	0.459717	0.544619	0.621652	0.430636	0.752561	0.430094
ENSG00000153048.9	0.0814588	0.0162465	0.0814249	-0.0108533	-0.0495862	0.0774395	-0.00117567	0.522244	0.926197	0.478515	0.923785	0.664307	0.509013	0.991958
ENSG00000103449.10	0.0621478	-0.164986	0.0621025	0.0417722	-0.0231256	0.026458	0.0384962	0.625652	0.34357	0.5891	0.712416	0.839686	0.821727	0.741277
ENSG00000280953.1	-0.0517503	-0.0407692	-0.0295407	-0.0352092	-0.100362	0.193802	0.124174	0.735658	0.846575	0.832071	0.798568	0.470247	0.168622	0.375684
ENSG00000167434.8	0.0110872	0.363866	-0.127657	0.038842	-0.262317	-0.0384068	0.173397	0.93071	0.0316545	0.265365	0.731798	0.0195214	0.743557	0.134143
ENSG00000105419.16	-0.0641866	-0.293277	0.0400991	-0.228247	0.0712025	-0.00870555	0.00546822	0.614337	0.0872904	0.727413	0.0419257	0.532912	0.940909	0.962608
ENSG00000276445.1	-0.132932	0.0901961	-0.0107361	-0.0385373	-0.00477118	-0.0599431	-0.069501	0.29503	0.606357	0.925673	0.733824	0.966713	0.609447	0.55079
ENSG00000267493.3	0.0273059	-0.0168079	-0.166025	0.140542	-0.147968	-0.0932581	-0.0587974	0.830405	0.923654	0.146301	0.213703	0.193127	0.426142	0.613892
ENSG00000228842.3	0.0237507	-0.133043	-0.121762	0.0309184	-0.0765306	-0.0762509	-0.00368906	0.881319	0.535424	0.414888	0.832972	0.605154	0.622756	0.980812
ENSG00000172432.17	-0.016333	0.135574	-0.0163507	0.0560947	-0.0988802	0.0431294	-0.0588107	0.898072	0.437433	0.887014	0.620482	0.38595	0.713314	0.613812
ENSG00000173950.14	-0.062606	-0.241457	0.206616	-0.170839	0.195764	-0.00938834	-0.0261654	0.623102	0.162301	0.0695298	0.129575	0.0838037	0.936284	0.822475
ENSG00000224043.6	0.0370184	-0.00672269	0.237294	-0.115026	0.28963	0.0888478	-0.0295557	0.771503	0.969426	0.0364501	0.308953	0.00962546	0.448438	0.799924
ENSG00000207342.1	0.231023	0.0286561	-0.0527177	0.11798	-0.20389	0.148667	0.353348	0.12241	0.896731	0.691703	0.36517	0.118155	0.274165	0.0065121
ENSG00000255507.4	-0.0819321	0.0575513	-0.0810674	-0.0462961	-0.257459	-0.00678506	0.0188203	0.530182	0.754382	0.489307	0.689292	0.0247506	0.954891	0.874426
ENSG00000150893.10	0.0142942	-0.257703	-0.0274283	-0.0417018	0.0134372	-0.0861735	-0.0326999	0.91074	0.135019	0.811591	0.712879	0.906437	0.462267	0.779154
ENSG00000090372.13	-0.116897	-0.358824	0.119286	-0.149906	0.148101	0.000711238	-0.128612	0.357625	0.0342769	0.29824	0.184073	0.192722	0.995168	0.26819
ENSG00000160183.12	0.0865671	0.508403	0.103125	0.0785513	-0.114338	0.333457	0.376432	0.496399	0.00181894	0.368937	0.487784	0.31569	0.00346138	0.000803886
ENSG00000129911.7	-0.0121638	0.0501401	0.00170715	0.0664557	0.00177702	0.0226743	-0.0867259	0.924	0.774848	0.988165	0.557347	0.987599	0.846887	0.456312
ENSG00000267742.1	-0.128923	-0.36289	0.252137	-0.321109	0.269845	0.17136	0.0664858	0.343653	0.057701	0.0366138	0.0067202	0.0238759	0.168903	0.592954
ENSG00000157399.13	0.178036	0.282913	-0.0362802	0.0731599	-0.0949124	0.00455192	0.0348325	0.159281	0.099601	0.752497	0.51821	0.40539	0.969083	0.765153
ENSG00000136104.17	0.224928	0.0927171	-0.128062	-0.0125645	-0.10482	0.0433001	0.0247984	0.0739484	0.596289	0.263841	0.9118	0.357915	0.712228	0.83161
ENSG00000226647.2	0.13812	-0.0214286	0.0193246	0.0207317	0.108818	-0.121385	-0.17584	0.483358	0.939578	0.905787	0.89763	0.503884	0.474199	0.29097
ENSG00000140391.13	0.0974481	0.070028	0.0307667	-0.14121	-0.0103457	-0.19724	-0.0416405	0.443649	0.68935	0.789161	0.211064	0.927897	0.089854	0.720978
ENSG00000101544.7	-0.040821	-0.0442577	0.0348892	0.027309	0.0501947	0.077724	-0.0364183	0.748767	0.800696	0.761699	0.80963	0.660439	0.507453	0.75479
ENSG00000091592.14	0.104389	0.292997	-0.0383035	-0.0548289	-0.145448	-0.0401991	0.0674504	0.411704	0.0876069	0.739174	0.628401	0.200905	0.73203	0.562634
ENSG00000065923.8	0.0055665	-0.109244	-0.100798	-0.0845757	-0.0971276	-0.171579	-0.0260287	0.96518	0.53217	0.379895	0.454945	0.394467	0.141048	0.823388
ENSG00000106477.17	0.0425391	-0.283473	-0.00112546	-0.0802391	0.191115	-0.11377	-0.222775	0.738563	0.0989035	0.992197	0.478459	0.0915686	0.331108	0.0530757
ENSG00000171658.7	-0.0347686	0.0447581	-0.0185286	0.178918	-0.107545	0.383479	0.357713	0.793763	0.811043	0.878995	0.132642	0.372018	0.00124665	0.00274572
ENSG00000261732.1	-0.0140687	-0.0314171	-0.0862508	-0.0147168	-0.290823	0.149292	0.110742	0.916521	0.86221	0.474487	0.901651	0.0131994	0.224331	0.365002
ENSG00000256633.1	-0.269493	-0.116129	0.161554	-0.118104	0.128224	0.297406	0.287481	0.0390095	0.533864	0.175175	0.316252	0.279649	0.0130742	0.0158169
ENSG00000138617.13	-0.110597	-0.140056	0.130161	-0.116643	0.0382425	0.14074	0.0793985	0.384294	0.422288	0.256027	0.302165	0.737919	0.228445	0.495374
ENSG00000182983.13	-0.142553	-0.104202	0.0598768	-0.0412096	0.102653	0.141878	0.125085	0.261142	0.551374	0.602543	0.716123	0.367992	0.224666	0.281645
ENSG00000033030.12	-0.0605901	0.270588	0.231427	0.0302157	0.0220058	0.322504	0.202898	0.634356	0.11591	0.0414827	0.789804	0.847352	0.00477442	0.0787741
ENSG00000177425.9	-0.107207	-0.0380952	-0.114759	-0.0517346	-0.16054	0.0260028	-0.0294463	0.399126	0.827999	0.317084	0.647936	0.157551	0.824745	0.800649
ENSG00000254238.1	0.294097	0.139805	0.131036	0.103173	0.0857218	0.103254	0.0635209	0.0402535	0.486742	0.318297	0.428798	0.511265	0.444674	0.635708
ENSG00000215187.8	0.0641637	0.266667	-0.125507	-0.0585091	-0.0935979	-0.104267	-0.0133151	0.614464	0.121497	0.273564	0.605497	0.411954	0.373334	0.909111
ENSG00000224426.1	-0.0782272	-0.22266	0.0738287	0.00953599	0.0788258	0.167628	0.240122	0.573937	0.245657	0.552678	0.938014	0.52285	0.185508	0.0540225
ENSG00000257496.1	-0.0182445	0.172727	0.0623377	0.130895	0.136869	0.107241	0.190292	0.9087	0.454024	0.651175	0.336258	0.319041	0.444679	0.17231
ENSG00000157800.16	-0.0265039	-0.287395	0.091592	-0.153258	0.234469	-0.00890469	-0.122761	0.835316	0.0941248	0.425139	0.174372	0.0375365	0.93956	0.290751
ENSG00000170275.13	0.00629954	0.179272	-0.127227	0.131036	-0.105185	0.0892745	0.239453	0.960598	0.302801	0.266992	0.246082	0.356234	0.446253	0.0372221
ENSG00000230304.1	-0.312469	-0.203302	0.119135	-0.0261268	0.0872326	0.16239	0.104106	0.0988815	0.418447	0.516057	0.883392	0.629299	0.37455	0.570698
ENSG00000243129.2	0.0616684	-0.108824	-0.061823	0.0878543	-0.284413	0.00755006	0.0421271	0.737407	0.688288	0.712333	0.594844	0.0792913	0.964117	0.801717
ENSG00000225933.1	0.110024	-0.180599	-0.0568182	0.290451	-0.0802139	-0.0657258	-0.00146628	0.608799	0.473289	0.757417	0.0956339	0.657229	0.725372	0.993645
ENSG00000089163.4	0.140835	0.059944	0.0643534	-0.114862	0.0768014	-0.104267	-0.116883	0.266992	0.732304	0.575644	0.309647	0.501113	0.373334	0.314643
ENSG00000215905.4	0.123785	0.0363636	-0.0852391	0.0305668	0.0781377	-0.0471788	0.0354251	0.49969	0.87565	0.610876	0.853447	0.636344	0.781564	0.83047
ENSG00000197180.2	0.131832	0.187115	-0.149079	0.0457806	-0.109567	-0.0976387	0.0239508	0.299079	0.281782	0.19269	0.686196	0.336439	0.404638	0.837285
ENSG00000123384.12	-0.0978605	-0.0551821	0.0245198	0.0995546	-0.0276047	0.0540256	0.0904716	0.441714	0.752879	0.831258	0.378855	0.809175	0.645263	0.437019
ENSG00000281920.1	0.219271	0.383754	-0.0275777	0.206037	-0.129352	0.0823547	0.253741	0.0842327	0.0228589	0.811819	0.0684995	0.259021	0.485448	0.0280462
ENSG00000223715.1	-0.0427301	-0.025	0.0778337	0.0989774	0.110554	0.0346223	0.158166	0.750118	0.893802	0.518813	0.408131	0.355226	0.779252	0.194284
ENSG00000066654.11	0.00854446	-0.0876751	0.0984459	0.0403891	-0.00983447	0.0829587	-0.00382775	0.946574	0.616497	0.391169	0.721542	0.931451	0.479195	0.973821
ENSG00000163331.9	0.176043	0.112045	0.00909217	0.0694093	-0.0434518	0.0190896	0.0440465	0.164079	0.521643	0.937029	0.539931	0.703773	0.870866	0.705573
ENSG00000106868.15	-0.0662024	0.057423	0.0295021	-0.143788	0.0523126	0.330185	0.357375	0.603237	0.743175	0.797638	0.202783	0.647048	0.003815	0.00152832
ENSG00000243491.1	0.129747	0.269977	-0.031825	-0.0129111	-0.0858878	0.101567	0.287612	0.314852	0.122546	0.784919	0.910671	0.457658	0.392536	0.0129641
ENSG00000162733.15	-0.041073	0.173389	0.0832206	0.11444	0.0442308	0.236728	0.296049	0.747268	0.3192	0.468835	0.311437	0.698716	0.0408689	0.00941486
ENSG00000186710.10	0.129564	0.279552	-0.0456379	0.11233	-0.115847	0.113684	0.246589	0.307541	0.103865	0.691543	0.320486	0.309302	0.331473	0.0317642
ENSG00000033170.15	0.157626	0.114006	-0.250294	0.097398	-0.179114	-0.14771	-0.0287902	0.213519	0.514335	0.0270944	0.389308	0.114238	0.20599	0.805002
ENSG00000279381.1	-0.221355	-0.260606	0.0744811	-0.180624	0.249084	0.131538	-0.0346154	0.334897	0.467089	0.711967	0.357681	0.210243	0.530821	0.869523
ENSG00000005022.5	0.103427	-0.0596639	-0.0947281	-0.016737	-0.042113	-0.0247511	-0.00114833	0.41605	0.73351	0.409391	0.882665	0.712496	0.833057	0.992145
ENSG00000233893.1	-0.133576	0.246642	-0.0855776	0.0110431	-0.147005	0.0836941	0.208802	0.370725	0.214895	0.530586	0.934429	0.275176	0.543517	0.126049
ENSG00000242162.1	-0.0662818	0.0148221	0.0728507	0.0758749	0.11611	0.144388	-0.019276	0.68448	0.946483	0.611428	0.589207	0.412383	0.322261	0.893199
ENSG00000280018.2	-0.0146291	-0.0487395	0.19381	-0.100779	0.0440114	0.140845	0.148402	0.910904	0.780982	0.098014	0.386369	0.707713	0.241371	0.213465
ENSG00000169035.10	-0.0682983	0.146798	-0.168881	-0.0170546	-0.0654283	-0.0216974	0.0636521	0.620276	0.447321	0.178681	0.891889	0.604584	0.865963	0.620171
ENSG00000118482.10	-0.0597883	-0.144258	0.130262	0.0882091	0.172055	-0.0845235	-0.252386	0.638855	0.40836	0.255655	0.435748	0.129466	0.470915	0.0278409
ENSG00000231546.1	0.0227172	-0.000763942	0.12085	0.0651778	0.0867679	-0.114513	-0.117907	0.863212	0.996579	0.308458	0.578507	0.462287	0.345198	0.327436
ENSG00000279598.1	0.172278	0.328671	0.135929	0.312097	0.071371	0.301478	0.27208	0.431842	0.296904	0.473861	0.087402	0.702807	0.111987	0.145801
ENSG00000200913.1	0.137351	0.151413	0.189915	0.088705	0.0961444	0.060348	-0.0339403	0.283068	0.39266	0.0980593	0.436926	0.402392	0.609518	0.772522
ENSG00000227375.4	0.171985	0.0851282	-0.0169751	0.177306	0.0530583	-0.102587	0.0459965	0.232369	0.679259	0.896688	0.168003	0.682123	0.4435	0.729396
ENSG00000275591.3	-0.23003	-0.355539	-0.0202051	-0.125305	-0.056207	0.117703	-0.0448871	0.0697312	0.0390601	0.862461	0.274344	0.6273	0.321318	0.70413
ENSG00000151651.14	-0.105832	0.0280112	0.0836252	0.0246601	0.00472249	0.238179	0.26972	0.405233	0.873094	0.466668	0.827802	0.967052	0.0396129	0.0184609
ENSG00000164061.4	-0.129816	-0.139496	-0.0810961	-0.131927	-0.0673077	-0.16091	-0.0162953	0.306593	0.424165	0.480299	0.242864	0.555608	0.167856	0.888886
ENSG00000266743.1	0.0103952	0.287719	-0.0989547	0.148445	0.0454582	-0.189069	-0.105749	0.953471	0.232298	0.538199	0.342107	0.774985	0.249012	0.510517
ENSG00000205795.4	-0.101319	0.365826	-0.159575	-0.133966	-0.134348	0.139118	0.23836	0.425664	0.03068	0.162856	0.235608	0.237827	0.233905	0.0381239
ENSG00000258938.1	-0.202724	-0.242577	-0.104185	-0.00742454	-0.0720925	-0.0590448	-5.6899e-05	0.111061	0.160301	0.367202	0.948222	0.530501	0.617278	0.999613
ENSG00000215326.3	0.0217162	0.0927171	-0.043994	-0.044421	-0.0565969	0.0857183	0.210718	0.864754	0.596289	0.702123	0.69505	0.620301	0.464644	0.0676812
ENSG00000223839.6	0.0957232	-0.112002	0.0638411	0.0943273	0.0341766	0.044328	0.0308993	0.463045	0.528275	0.586338	0.414499	0.769452	0.711581	0.795243
ENSG00000277651.1	-0.121294	0.0418289	-0.093466	-0.1207	-0.0451379	-0.0333829	-0.0954126	0.364409	0.826286	0.441538	0.31252	0.708569	0.788558	0.438946
ENSG00000254503.1	0.0999909	0.231653	0.0574236	0.176465	-0.048369	0.126401	0.169487	0.431789	0.18057	0.617515	0.117281	0.67207	0.279866	0.143281
ENSG00000092094.9	0.165827	0.0568627	-0.0217883	0.0442804	-0.0257303	-0.024808	-0.0218455	0.190346	0.745597	0.849822	0.695968	0.821911	0.832679	0.851417
ENSG00000198642.6	-0.0346131	-0.00616246	-0.0259361	-0.130239	-0.0202288	0.00534851	-0.113985	0.785985	0.971973	0.821667	0.248985	0.859548	0.963675	0.326874
ENSG00000124251.9	0.0585055	0.306443	-0.248802	0.0320441	-0.175925	-0.165263	-0.0703486	0.646081	0.0733812	0.0280528	0.777401	0.120936	0.156499	0.54593
ENSG00000179131.7	-0.12945	0.0406162	-0.0277065	-0.175363	0.000316456	-0.0149075	0.0194942	0.307973	0.816804	0.809716	0.119615	0.997792	0.898987	0.867255
ENSG00000231645.2	0.143603	-0.00350877	0.0479712	-0.0513105	-0.0497738	0.0187327	0.0532653	0.396476	0.988626	0.740782	0.717913	0.728698	0.900542	0.716239
ENSG00000255496.1	0.0665458	0.237719	-0.20465	0.231032	-0.265296	-0.10914	0.0444805	0.671579	0.286749	0.137692	0.0866842	0.0502853	0.445835	0.754196
ENSG00000074800.12	-0.0290008	-0.112325	-0.0744445	0.0355837	0.0298685	-0.0148791	-0.100889	0.820049	0.520596	0.517139	0.753551	0.793858	0.899178	0.385852
ENSG00000122483.16	-0.0929812	-0.195798	0.0929577	0.08624	0.101509	0.0514936	-0.090499	0.464917	0.25964	0.418239	0.446094	0.373382	0.660844	0.436879
ENSG00000174678.9	-0.00870702	0.227273	-0.185222	0.187542	-0.287208	0.0925014	0.156158	0.967791	0.501536	0.336084	0.321001	0.123832	0.639669	0.418558
ENSG00000257332.1	-0.101092	-0.112987	0.0808163	-0.0202161	0.114814	-0.0412812	-0.0181545	0.551617	0.62581	0.580938	0.889175	0.427222	0.782927	0.903597
ENSG00000225929.1	-0.132293	0.142857	-0.126363	-0.0528504	-0.160266	-0.163942	-0.0319328	0.510675	0.626117	0.45612	0.752664	0.343363	0.354201	0.857718
ENSG00000253394.4	0.144379	0.152632	-0.144764	0.0384068	-0.0443156	0.0561331	-0.0751541	0.430473	0.532752	0.385856	0.818922	0.791638	0.737827	0.658431
ENSG00000145214.12	-0.187841	0.0154062	-0.116301	-0.0467651	-0.0322298	0.0535135	0.0621189	0.13718	0.930005	0.310578	0.679811	0.777965	0.648402	0.593978
ENSG00000144320.12	-0.0705548	-0.0985994	-0.00246589	-0.0727848	0.120448	0.0145661	-0.0573069	0.579575	0.573085	0.982905	0.520361	0.290349	0.901288	0.622921
ENSG00000278177.1	0.044696	-0.169721	-0.113548	0.154572	-0.159817	-0.00370271	-0.0353307	0.741297	0.353069	0.345761	0.191642	0.179921	0.976093	0.773188
ENSG00000134240.10	-0.252069	-0.0909091	-0.306923	0.0715385	-0.403077	-0.0582609	-0.00782609	0.283659	0.790373	0.13561	0.733995	0.0457296	0.786844	0.971048
ENSG00000232037.3	-0.026481	-0.131933	0.00699301	-0.0868261	-0.0420643	0.133286	0.143431	0.835456	0.449955	0.951547	0.443001	0.712814	0.254287	0.216427
ENSG00000259780.3	-0.0595719	0.0201613	-0.0193494	-0.0102123	-0.00723519	0.00759629	-0.102558	0.654017	0.912788	0.872753	0.931665	0.951902	0.950977	0.401717
ENSG00000005483.18	-0.0936226	-0.289356	0.192048	-0.120769	0.221349	0.0625605	-0.128476	0.46183	0.0918027	0.0920926	0.285295	0.0499465	0.593887	0.268703
ENSG00000175746.6	-0.121277	0.192118	-0.0870776	0.0643773	0.00302198	0.0143839	0.134446	0.387008	0.318076	0.497387	0.613283	0.981092	0.912391	0.297492
ENSG00000088280.17	0.0395611	0.0364146	0.00944625	0.0249414	-0.123223	0.107112	0.0850581	0.756278	0.835482	0.934582	0.825868	0.279296	0.360362	0.465051
ENSG00000197261.10	0.044532	0.0243697	0.131021	0.101149	0.176509	0.101878	0.016432	0.726783	0.889483	0.252873	0.37124	0.119687	0.384446	0.88796
ENSG00000152256.12	-0.142599	-0.147059	0.0849657	-0.0619784	0.153262	0.0532575	-0.0419959	0.260987	0.399221	0.45953	0.58425	0.1775	0.649974	0.718695
ENSG00000228409.4	0.0429743	0.047619	0.0891387	-0.0467182	0.0586173	0.115733	0.0738483	0.735985	0.785898	0.437697	0.680115	0.607854	0.322777	0.526087
ENSG00000143515.15	-0.164636	-0.0112045	-0.0141251	-0.0623535	-0.0446689	0.121764	-0.0361996	0.193595	0.949065	0.902312	0.581973	0.695876	0.298027	0.756217
ENSG00000241451.2	0.134497	0.266309	-0.115919	0.115919	0.20514	-0.398325	-0.328366	0.512429	0.337351	0.541861	0.541861	0.276829	0.0323422	0.082015
ENSG00000215016.2	0.0902781	0.0697479	-0.0203215	0.0186592	-0.0234664	-0.0313798	-0.0596582	0.478051	0.690532	0.859827	0.869294	0.837355	0.78927	0.608703
ENSG00000267418.1	-0.0283487	-0.370098	-0.0416281	-0.040148	0.126241	-0.233917	0.0105708	0.869635	0.143675	0.783559	0.791079	0.403156	0.131112	0.945704
ENSG00000197361.6	-0.108444	-0.12437	-0.183323	-0.0545476	-0.160613	-0.215107	-0.0464525	0.393676	0.47657	0.108148	0.630167	0.15736	0.0638322	0.690286
ENSG00000136826.13	0.0396985	0.455462	-0.0911367	0.170347	-0.133715	0.0184637	0.14417	0.755457	0.00597041	0.427454	0.130696	0.240065	0.875065	0.214047
ENSG00000232027.2	0.0773872	-0.0186967	-0.0770956	0.0779717	-0.207132	0.0480275	0.130453	0.563669	0.919102	0.519778	0.509045	0.0786945	0.695144	0.281745
ENSG00000135835.9	-0.138246	0.0579832	0.0960685	-0.111697	0.0629747	0.0467994	-0.0397266	0.275972	0.740755	0.402765	0.323234	0.581389	0.69011	0.733312
ENSG00000187581.2	-0.0516648	-0.436154	0.0630175	-0.0143789	0.126917	-0.068447	-0.12818	0.730178	0.0292874	0.632409	0.911679	0.329711	0.612921	0.337608
ENSG00000226380.6	-0.165506	0.169748	-0.167567	-0.0248476	-0.0274586	-0.0170697	0.164839	0.191217	0.329625	0.142538	0.826512	0.810165	0.88443	0.154744
ENSG00000255568.3	-0.157695	0.00420168	-0.266632	0.0511721	-0.231183	-0.29872	-0.0971702	0.213317	0.980889	0.0182896	0.651514	0.0403735	0.00923396	0.40369
ENSG00000230756.1	-0.0520678	0.14194	-0.0454808	0.0949611	0.0156426	0.0427545	-0.0107539	0.685275	0.423273	0.694491	0.405148	0.891877	0.717582	0.92704
ENSG00000226592.1	-0.354776	0.254545	-0.159231	-0.0461538	0.0484615	-0.0918972	-0.198617	0.114549	0.450037	0.447097	0.822847	0.818063	0.676656	0.363609
ENSG00000213568.4	-0.153756	-0.455391	0.0889652	-0.102641	-0.00782343	0.131042	-0.0915364	0.271671	0.0148859	0.484501	0.412163	0.950681	0.314106	0.479208
ENSG00000130037.4	-0.0937709	0.225363	-0.0403281	-0.126165	0.0333877	-0.113908	-0.0130766	0.468497	0.200022	0.729428	0.271038	0.773145	0.337275	0.91195
ENSG00000233057.1	-0.0376827	-0.156303	0.0547427	-0.105954	0.0612707	0.0599147	-0.0112098	0.767516	0.369909	0.634056	0.348854	0.591675	0.609617	0.923434
ENSG00000232551.2	0.360276	0.146429	0.147937	0.289879	0.00229784	0.188999	0.380952	0.0464891	0.60255	0.382225	0.0734463	0.989076	0.28439	0.0239587
ENSG00000260300.4	0.081642	-0.0268908	-0.185979	0.16894	-0.235297	-0.12734	0.0127136	0.521305	0.878132	0.103047	0.13394	0.0368488	0.27628	0.913201
ENSG00000269399.2	0.084116	0.278711	-0.0528459	0.0224566	-0.143671	0.0280797	0.0395625	0.508716	0.104952	0.645869	0.842989	0.206522	0.810997	0.734372
ENSG00000271543.1	-0.180588	-0.337721	0.0401118	0.0171433	-0.0286742	0.0638361	0.135006	0.29189	0.145316	0.786632	0.906928	0.844941	0.676971	0.365579
ENSG00000230724.8	-0.287786	-0.180112	0.121537	-0.154735	0.0735881	0.227112	0.111196	0.0211147	0.300502	0.28915	0.17022	0.519242	0.0500539	0.338926
ENSG00000274849.1	0.0669584	0.104762	0.265345	0.128896	0.182423	0.187091	0.0686709	0.599097	0.549224	0.0205265	0.260715	0.112303	0.112978	0.560998
ENSG00000272567.1	0.0843923	0.037931	0.11646	0.0976829	-0.0869583	0.103022	0.0643773	0.547968	0.845119	0.35174	0.428082	0.484105	0.417888	0.613283
ENSG00000281192.1	-0.456655	-0.107143	0.106897	-0.224472	0.182647	0.105617	0.168966	0.049366	0.839683	0.581003	0.233053	0.334018	0.600069	0.380917
ENSG00000251739.1	0.0519592	0.06185	0.0897698	0.142488	-0.0810953	0.296483	0.19407	0.703712	0.754541	0.463227	0.235869	0.504532	0.0156389	0.115571
ENSG00000267361.1	0.0578486	0.0181818	-0.180171	0.370574	-0.0680342	-0.02	0.0547826	0.803306	0.96024	0.378452	0.0570637	0.741227	0.924403	0.799308
ENSG00000252148.1	-0.118655	-0.257143	-0.177053	0.313783	-0.0326246	0.110122	0.15468	0.555551	0.374812	0.332345	0.0803119	0.859306	0.562385	0.42303
ENSG00000075643.5	-0.0545884	0.0310924	0.154921	0.0080872	0.152629	0.22276	0.0543541	0.668346	0.859267	0.175632	0.943192	0.179319	0.0547361	0.640972
ENSG00000236152.1	-0.248777	-0.153232	-0.0712204	-0.140636	-0.0821208	0.0155478	0.0460017	0.0474481	0.379501	0.535499	0.213395	0.471841	0.894673	0.693141
ENSG00000256210.3	-0.202135	-0.0988796	-0.0187281	-0.17241	0.0169182	0.169275	0.0775666	0.109202	0.571991	0.870718	0.126048	0.882354	0.146547	0.505406
ENSG00000131165.13	0.0325056	-0.297199	-0.242833	0.0229723	-0.226168	-0.131693	-0.108653	0.798733	0.0829506	0.0321778	0.839429	0.0450445	0.26006	0.350154
ENSG00000227001.3	0.157145	0.00280112	0.135371	0.0554149	0.107863	0.0997155	0.00492139	0.214937	0.987258	0.237321	0.624729	0.344053	0.394669	0.966345
ENSG00000179546.4	0.0760755	-0.00308123	0.107095	9.37647e-05	0.0100779	0.115306	0.0722625	0.55019	0.985984	0.350687	0.999422	0.929758	0.324577	0.535033
ENSG00000225588.2	0.0722195	-0.111237	-0.206175	0.0588745	-0.109053	-0.099276	0.041991	0.64131	0.622136	0.134721	0.669404	0.432474	0.48824	0.769851
ENSG00000241159.3	-0.0444209	-0.0947009	-0.0866559	0.106537	-0.0166102	0.0941657	0.111041	0.777297	0.645395	0.541302	0.443229	0.906029	0.515396	0.437906
ENSG00000062524.14	-0.0466624	-0.00868347	0.184158	-0.0742147	0.118354	0.228791	0.299522	0.71426	0.960515	0.106524	0.512182	0.298876	0.0483385	0.00857535
ENSG00000273888.1	-0.162679	0.0179272	-0.193605	-0.103599	-0.0700954	-0.200755	-0.109297	0.199018	0.918586	0.0894365	0.360456	0.539317	0.084164	0.347292
ENSG00000272264.1	-0.055235	0.307003	-0.00164046	0.168325	-0.0664861	0.0250216	-0.0023843	0.66982	0.0728302	0.988779	0.140713	0.565625	0.833568	0.983915
ENSG00000251056.1	-0.269001	-0.195804	0.143952	-0.0318915	0.218548	0.216749	0.296107	0.193508	0.541936	0.439766	0.862438	0.237537	0.25874	0.112107
ENSG00000267437.1	0.15803	-0.0333333	-0.176522	0.286154	0.0661538	-0.0717109	0.0711462	0.482435	0.948391	0.409303	0.165528	0.753385	0.751146	0.747008
ENSG00000261136.1	0.0224264	0.227731	-0.0225977	0.13849	-0.142843	0.123101	0.241586	0.860375	0.188271	0.844313	0.220055	0.209177	0.292713	0.0355146
ENSG00000242837.1	0.17918	0.336946	-0.132684	0.247504	0.0287326	-0.233509	-0.137388	0.213113	0.0738769	0.303929	0.0504997	0.824561	0.072555	0.291037
ENSG00000089597.15	-0.0535804	-0.212605	0.192478	-0.0287389	0.118817	0.0894452	0.037676	0.674122	0.220129	0.0913528	0.799861	0.296978	0.44538	0.746602
ENSG00000269908.1	0.0650101	0.022906	0.0561075	-0.0852459	-0.0223395	-0.0356118	0.105976	0.667749	0.911562	0.672965	0.513622	0.865464	0.794427	0.432694
ENSG00000058272.14	-0.0249004	0.0602241	-0.0855221	0.0401547	-0.127459	-0.0395164	-0.0397266	0.845153	0.7311	0.456585	0.723093	0.262973	0.736414	0.733312
ENSG00000269981.1	-0.12037	0.125806	0.104628	0.149574	0.0286192	0.16666	0.180563	0.372453	0.500081	0.385204	0.20658	0.811384	0.17435	0.137624
ENSG00000275017.1	-0.219652	-0.0857421	0.074985	-0.0313917	-0.000263513	0.221871	0.202061	0.204856	0.711724	0.628558	0.835932	0.998629	0.157901	0.193803
ENSG00000231898.7	-0.0316435	0.186813	-0.0807692	0.0862369	0.0493433	-0.447619	-0.114345	0.868161	0.541124	0.624989	0.591883	0.762375	0.00619248	0.494246
ENSG00000133422.11	-0.04948	0.00840336	0.0707267	0.0926395	-0.0252434	0.0932006	-0.0823787	0.697812	0.961788	0.538338	0.412976	0.825227	0.426429	0.479279
ENSG00000272375.1	-0.0724332	0.122129	0.0525171	-0.0536803	-0.031037	-0.156444	-0.162461	0.569497	0.48461	0.647926	0.635624	0.785982	0.180129	0.160867
ENSG00000166250.10	0.0483346	0.0845938	0.0197398	0.0553211	-0.0605404	0.256074	0.138346	0.704482	0.628985	0.8638	0.625316	0.596109	0.0265867	0.23333
ENSG00000124731.11	-0.0233885	0.0820728	0.00742296	0.0211908	-0.00557449	0.170299	0.201367	0.854449	0.639279	0.948572	0.851739	0.961112	0.144083	0.0811069
ENSG00000224396.1	0.00577034	0.351648	0.127566	-0.113522	-0.150067	0.325616	0.27386	0.978161	0.2387	0.486578	0.522659	0.404527	0.084763	0.143079
ENSG00000233428.1	0.0336472	0.0847976	-0.08736	-0.109981	-0.0589916	-0.0578601	-0.0513229	0.793482	0.633493	0.449956	0.334606	0.607926	0.624369	0.661899
ENSG00000266963.1	-0.0654001	0.014652	0.01453	0.0808852	-0.0133929	0.0177271	0.047964	0.648419	0.942176	0.910755	0.528574	0.917028	0.893058	0.713565
ENSG00000133794.16	-0.0258167	-0.057423	0.0290975	-0.124355	0.00309153	-0.0527454	0.0629665	0.839529	0.743175	0.800356	0.27115	0.978428	0.653122	0.588943
ENSG00000162670.9	-0.0868878	-0.416246	0.0125065	-0.101852	0.193427	-0.263755	-0.210171	0.494799	0.0128772	0.91346	0.36791	0.0876385	0.0222266	0.0684136
ENSG00000153933.8	0.0320475	0.391036	-0.0342316	0.00389123	-0.152142	0.0142817	0.136432	0.801512	0.0201935	0.766061	0.972691	0.180726	0.903207	0.239923
ENSG00000135333.12	0.0380263	0.0341737	0.026366	0.0102203	0.0614167	-0.0219061	0.042406	0.765457	0.84548	0.818761	0.928222	0.59079	0.852015	0.716064
ENSG00000167978.15	-0.102121	-0.0436975	0.0208779	0.0466479	-0.0357108	0.0399431	-0.0973889	0.421992	0.803169	0.856029	0.68057	0.754702	0.733673	0.402627
ENSG00000079387.12	0.0793055	-0.266106	0.236561	0.0133146	0.131865	0.130185	0.0218182	0.533336	0.122312	0.0370499	0.906553	0.246691	0.265604	0.851601
ENSG00000262380.1	-0.00777401	-0.247368	0.07132	0.15928	0.0756122	0.208169	0.0758557	0.963054	0.307239	0.630013	0.269219	0.605601	0.169992	0.612318
ENSG00000219088.1	-0.18051	-0.0712074	-0.224089	-0.0380567	-0.145547	-0.0497866	-0.107342	0.314772	0.778883	0.170245	0.81808	0.37665	0.769807	0.521227
ENSG00000125631.7	0.114369	0.0909091	0.243377	0.212987	0.176984	0.0894118	0.00153675	0.470786	0.687429	0.0761669	0.118465	0.196138	0.532661	0.991373
ENSG00000276473.1	-0.0402728	0.103297	0.00671551	-0.101259	-0.106227	-0.0441026	-0.0153846	0.862398	0.725282	0.97348	0.608158	0.597951	0.830607	0.940539
ENSG00000253886.1	-0.0634085	-0.16485	0.104436	-0.070277	0.0639317	0.155818	0.227701	0.648741	0.38401	0.403991	0.571995	0.607265	0.222668	0.0703639
ENSG00000230662.1	-0.210436	-0.260484	0.0939725	-0.0574447	0.137995	0.0144066	-0.0236668	0.119534	0.156986	0.439056	0.634189	0.251123	0.907883	0.848079
ENSG00000250455.1	0.433946	0.153846	0.0976641	0.210044	0.132661	-0.0403941	-0.19644	0.0302106	0.633091	0.607652	0.248564	0.476819	0.835194	0.298149
ENSG00000231560.1	0.0990331	0.0113043	0.0515666	0.189021	-0.05575	0.25086	0.175126	0.522449	0.95819	0.716564	0.17958	0.69465	0.0757994	0.223819
ENSG00000070950.8	0.0521373	-0.117927	0.0998116	0.0977496	0.0103213	0.00813656	-0.0133151	0.682425	0.499873	0.384599	0.387592	0.928066	0.944765	0.909111
ENSG00000116977.17	0.0232739	0.273109	0.0200938	0.206048	0.0796738	0.11101	0.124101	0.855154	0.112421	0.861381	0.066815	0.48519	0.343047	0.285478
ENSG00000185885.14	0.162895	0.270028	-0.0382529	0.0702063	-0.236173	0.167568	0.153821	0.198414	0.116696	0.739506	0.535278	0.0361322	0.150722	0.184619
ENSG00000250220.1	0.176708	0.271709	-0.178164	0.150469	-0.0222493	-0.178122	-0.0559125	0.162468	0.11435	0.118616	0.182418	0.845684	0.126282	0.631419
ENSG00000216809.1	-0.0802307	0.0674082	0.0561098	0.0121301	0.0123678	0.0500458	-0.016521	0.567944	0.723395	0.651996	0.9212	0.920264	0.694525	0.896075
ENSG00000120820.11	0.170591	0.311485	0.0183487	0.0964135	-0.0375852	0.228421	0.332303	0.177743	0.0685374	0.873315	0.394137	0.742264	0.0487122	0.00335949
ENSG00000119669.4	-0.0374078	-0.121289	0.145639	-0.0766057	-0.0151899	0.136017	-0.0619275	0.769165	0.487643	0.203274	0.498653	0.894299	0.244596	0.595117
ENSG00000253632.1	-0.0612772	0.0773399	0.16429	-0.032734	0.0650181	0.095022	-0.0179427	0.669263	0.690066	0.213719	0.802248	0.62162	0.481993	0.892705
ENSG00000170417.13	0.0969442	-0.0613445	-0.00054376	-0.0585091	0.0372201	-0.0190327	-0.0188653	0.446021	0.726287	0.99623	0.605497	0.744682	0.871247	0.8715
ENSG00000210181.1	-0.32689	-0.618182	-0.0853846	-0.0292308	0.203077	-0.279503	-0.211745	0.171931	0.0426456	0.684883	0.889687	0.330257	0.207759	0.344157
ENSG00000174460.3	0.140995	0.111204	-0.00125191	-0.0783404	0.0194742	-0.00827881	0.0795352	0.266443	0.52479	0.991321	0.488957	0.864737	0.943801	0.49463
ENSG00000173599.12	-0.0216704	0.0364146	-0.201634	-0.0141585	-0.232595	-0.0845519	-0.00779221	0.865037	0.835482	0.0766836	0.900654	0.0391335	0.470765	0.946736
ENSG00000251163.1	0.211239	0.244755	-0.084893	0.153782	-0.0371276	0.0419355	-0.0197193	0.310764	0.443262	0.638556	0.377774	0.834867	0.822765	0.913265
ENSG00000268108.1	-0.0454841	0.169417	-0.0650125	-0.0746297	-0.0292364	0.031746	0.0983445	0.844789	0.562581	0.757514	0.722934	0.889666	0.882929	0.655289
ENSG00000254635.4	-0.0151418	0.0932773	-0.176697	0.131153	-0.069036	-0.228023	-0.145455	0.90547	0.594062	0.12173	0.245657	0.54548	0.0491174	0.209948
ENSG00000250441.1	0.144608	0.0769231	0.042147	0.0338422	0.0728514	-0.0269433	0.0448969	0.321516	0.702939	0.747065	0.792311	0.573635	0.839476	0.731166
ENSG00000178988.10	0.0239841	-0.0252101	-0.20482	-0.0592593	-0.0889727	-0.346088	-0.253725	0.850784	0.885697	0.0720435	0.600874	0.435538	0.00235437	0.0269948
ENSG00000176165.9	0.0058643	-0.109244	-0.0562349	-0.0868729	-0.0140944	-0.101536	-0.0667396	0.963318	0.53217	0.624826	0.442754	0.901883	0.386049	0.566767
ENSG00000164934.12	0.13426	-0.0806723	0.0288952	0.0413268	0.0909445	-0.0336273	-0.0464525	0.290187	0.645026	0.801716	0.71535	0.425392	0.774564	0.690286
ENSG00000161958.9	-0.102786	-0.277311	0.0061584	-0.136404	0.139192	-0.00716927	-0.0743677	0.418963	0.106783	0.957324	0.227135	0.221175	0.951323	0.523172
ENSG00000162891.9	0.141688	0.433333	0.171282	0.116606	-0.179487	0.351538	0.201368	0.519002	0.249917	0.402803	0.562446	0.37035	0.0848528	0.323921
ENSG00000228451.3	-0.152426	-0.147619	0.0213837	-0.064135	0.0356134	-0.0562162	-0.128421	0.229203	0.397408	0.85258	0.571217	0.75535	0.631904	0.268909
ENSG00000163395.15	-0.112888	-0.07507	0.0390369	-0.062963	-0.0194985	0.204979	0.178373	0.374462	0.668217	0.734363	0.578283	0.864569	0.0777091	0.123161
ENSG00000141756.17	-0.0726165	-0.0414566	0.0161484	0.0639241	0.0400682	0.0339403	-0.00940533	0.568518	0.81308	0.888403	0.572486	0.72589	0.772522	0.935731
ENSG00000270074.1	0.0533199	-0.0123663	-0.0302119	-0.0265178	-0.0615174	-0.0654079	-0.0389337	0.68064	0.945545	0.795577	0.817736	0.595081	0.582464	0.741896
ENSG00000166881.8	-0.00357356	-0.0913165	0.118578	-0.0320441	0.0517527	0.0855477	0.100697	0.977642	0.601874	0.301139	0.777401	0.650578	0.465537	0.386758
ENSG00000221269.1	-0.271019	-0.137363	0.333944	-0.068915	0.263563	0.238916	0.378325	0.21099	0.654517	0.0617699	0.707826	0.144969	0.211965	0.0430065
ENSG00000178115.11	-0.175634	0.00307692	-0.178515	-0.0047523	-0.111991	-0.00198714	-0.0849125	0.222459	0.988354	0.165076	0.970513	0.382197	0.988082	0.518888
ENSG00000004660.13	-0.028955	0.273109	-0.17217	-0.0205345	-0.179406	0.0266287	0.197184	0.820329	0.112421	0.131736	0.856284	0.113639	0.820596	0.0877614
ENSG00000251032.1	-0.332565	-0.204545	-0.280664	-0.133151	-0.200289	0.0493469	0.153932	0.0293349	0.349164	0.0379338	0.327925	0.142603	0.728286	0.275915
ENSG00000215270.3	-0.0954323	-0.189076	0.0339787	-0.0862635	0.140019	0.026202	-0.113684	0.453179	0.276678	0.76774	0.44597	0.218414	0.823424	0.328161
ENSG00000134717.16	0.0660192	-0.186555	0.110333	-0.182607	0.0729309	-0.0400853	-0.0865345	0.604242	0.283251	0.336231	0.104911	0.52299	0.73276	0.45731
ENSG00000243838.1	-0.108153	-0.176435	0.0774733	-0.026234	0.0883394	-0.133842	-0.0764184	0.454695	0.378677	0.552873	0.838282	0.494755	0.316519	0.565113
ENSG00000172247.3	-0.057154	0.122689	-0.0508479	-0.0415846	-0.111709	-0.0683357	0.0265755	0.653729	0.482593	0.658408	0.713651	0.327019	0.560199	0.819739
ENSG00000234120.1	-0.127035	0.428571	-0.242986	-0.201517	-0.164533	-0.1945	0.0694678	0.511385	0.11096	0.153302	0.231686	0.330495	0.270346	0.691713
ENSG00000227269.1	0.221412	0.226154	-0.0347959	0.351765	-0.112317	0.0453284	0.0997959	0.175541	0.27702	0.812381	0.0113642	0.43741	0.762238	0.495085
ENSG00000272442.2	0.006185	0.0462185	-0.0835747	-0.0624004	-0.124878	-0.0363016	-0.0398633	0.961314	0.792055	0.466939	0.581689	0.272838	0.757168	0.732429
ENSG00000177694.13	0.0522747	0.169468	-0.00985091	0.058767	0.123004	-0.101024	-0.0207245	0.681633	0.330435	0.931786	0.603906	0.280158	0.388462	0.858961
ENSG00000213252.3	-0.183526	-0.181048	0.0527867	-0.0389004	0.00593566	0.195628	0.264651	0.175755	0.329711	0.664291	0.747389	0.960818	0.112621	0.0291866
ENSG00000271787.1	0.325473	0.173369	0.159654	0.0251025	-0.0343135	0.0281871	-0.0476221	0.0910098	0.536633	0.338336	0.879433	0.835716	0.870372	0.782698
ENSG00000112305.13	0.0505796	-0.103361	0.103251	-0.0900141	0.235054	-0.247226	-0.345318	0.69143	0.554606	0.368347	0.426386	0.03705	0.0324846	0.00224995
ENSG00000163393.11	-0.0976085	0.215406	-0.136534	0.0267229	-0.205404	0.0452347	0.0265755	0.442896	0.213967	0.233276	0.813642	0.0693722	0.699969	0.819739
ENSG00000115718.16	0.00348193	-0.127451	-0.0471807	-0.116315	-0.0673564	-0.066458	-0.0218455	0.978215	0.465629	0.681667	0.303534	0.555322	0.571052	0.851417
ENSG00000271930.1	0.0395636	-0.0310345	0.154258	0.103476	0.110752	0.215442	0.12528	0.782821	0.873029	0.223588	0.40835	0.379786	0.0954176	0.331941
ENSG00000114767.6	0.0949741	-0.148739	-0.0803374	-0.0409986	0.0315482	-0.0248649	-0.115571	0.455361	0.393795	0.484429	0.717515	0.782544	0.832301	0.320145
ENSG00000108468.13	-0.0958904	-0.169468	0.00155541	-0.135232	0.0412123	-0.165747	-0.206999	0.451003	0.330435	0.989217	0.231182	0.718386	0.155273	0.0727881
ENSG00000106397.10	-0.0955468	-0.246499	0.0438169	0.0309189	0.0957157	-0.0213656	-0.136295	0.452635	0.153442	0.703266	0.785028	0.401409	0.855626	0.240399
ENSG00000143891.15	0.129129	0.0577031	0.121688	0.186404	0.06037	0.156927	0.133944	0.309183	0.741965	0.288544	0.0977882	0.597145	0.17877	0.248684
ENSG00000129351.16	-0.0911486	-0.291317	0.0967513	-0.0664088	0.0256086	0.0137696	-0.140396	0.4738	0.0895247	0.399414	0.557625	0.82274	0.906662	0.226407
ENSG00000267255.1	0.00527757	-0.0344438	-0.0801777	0.0459554	0.0237879	-0.25125	-0.316867	0.972553	0.879053	0.556929	0.734272	0.860576	0.0695635	0.0195689
ENSG00000222747.1	0.0564199	-0.198529	-0.132773	-0.0324324	0.00532213	-0.235628	-0.116272	0.784273	0.444951	0.447048	0.851052	0.975794	0.186813	0.512568
ENSG00000271384.1	0.200474	0.331551	-0.0190862	0.102161	-0.0384728	0.094249	0.154522	0.134853	0.0594456	0.877228	0.400038	0.75363	0.451612	0.211839
ENSG00000126003.6	-0.0649654	-0.177591	0.214406	-0.124426	0.183033	0.0648933	-0.0360629	0.610038	0.307431	0.0594307	0.270877	0.106403	0.58017	0.757109
ENSG00000110931.17	-0.0705319	0.157703	-0.00398336	-0.141889	-0.0677702	-0.0172973	0.00185919	0.579699	0.365582	0.972389	0.208858	0.552889	0.8829	0.987283
ENSG00000040933.14	0.0208457	0.0422969	0.139645	-0.0229255	0.114216	0.0830725	0.172741	0.870127	0.80936	0.222698	0.839752	0.316209	0.47859	0.135645
ENSG00000177692.10	0.197691	0.0366947	-0.169514	0.192194	-0.235273	-0.0170697	0.136049	0.117383	0.834234	0.137889	0.0876677	0.0368689	0.88443	0.241257
ENSG00000260549.1	0.0344069	0.191597	-0.0477624	0.0717534	-0.180185	0.138521	0.243254	0.787229	0.270206	0.677957	0.526303	0.112054	0.235939	0.0342254
ENSG00000137834.13	-0.0540844	0.238936	-0.0592951	0.120722	-0.117746	0.224097	0.228599	0.671232	0.166866	0.606078	0.285483	0.301385	0.0532612	0.0470073
ENSG00000260454.1	-0.166238	0.0485036	-0.0123959	0.0336518	-0.00531915	0.227907	0.24623	0.318528	0.84843	0.934835	0.820373	0.971693	0.136777	0.107136
ENSG00000129221.13	0.191804	0.0792308	0.0512014	0.276984	-0.0954831	0.161719	0.123982	0.21789	0.706571	0.715781	0.0406353	0.492203	0.256896	0.386047
ENSG00000189152.9	0.0183003	-0.00935961	0.0191816	0.014051	0.0317907	0.00716	0.152207	0.893506	0.961567	0.875688	0.907415	0.793894	0.954499	0.218847
ENSG00000110881.10	-0.0953407	-0.221849	0.00969916	-0.176887	0.021592	-0.156216	-0.113192	0.453615	0.20025	0.932834	0.116396	0.850189	0.180772	0.330273
ENSG00000164051.12	0.0308792	-0.0672269	-0.238635	0.0200188	-0.14591	-0.111863	-0.0457416	0.808608	0.701193	0.035375	0.859858	0.199461	0.339326	0.69479
ENSG00000025039.13	0.183511	0.0352941	-0.00236472	0.0548523	0.042332	-0.014936	-0.0669036	0.146637	0.840478	0.983607	0.628254	0.711066	0.898795	0.565812
ENSG00000230061.2	-0.135912	0.0542522	-0.0917142	-0.0521941	-0.189616	0.196412	0.231462	0.300465	0.768067	0.437062	0.65431	0.103237	0.100662	0.0504298
ENSG00000271404.1	-0.0535852	-0.0509402	-0.0879896	-0.102448	-0.00453297	0.0138927	0.0274458	0.708809	0.804807	0.492875	0.41675	0.971642	0.916095	0.833696
ENSG00000148343.17	-0.0660192	0.143978	-0.173662	-0.0436709	-0.167527	-0.109787	-0.000136705	0.604242	0.40928	0.128371	0.699952	0.140017	0.348425	0.999065
ENSG00000164053.16	-0.0805461	-0.17621	0.0872418	-0.0831294	0.0991188	0.00462777	-0.183132	0.540685	0.343015	0.459836	0.478288	0.400792	0.969447	0.126347
ENSG00000249655.1	-0.0276937	0.0290598	-0.175883	0.119843	-0.202335	0.0795777	-0.0260709	0.848598	0.887934	0.167941	0.341661	0.108844	0.545578	0.841918
ENSG00000164687.9	-0.0514271	0.14958	-0.177759	0.0392171	-0.0777264	0.0400569	0.068134	0.686525	0.391098	0.119469	0.729307	0.495956	0.732943	0.558673
ENSG00000197956.8	0.125808	0.108683	-0.0467507	0.168987	-0.129479	-0.0201707	0.0556664	0.321897	0.534288	0.684414	0.133831	0.255418	0.863621	0.632923
ENSG00000243554.1	0.223645	0.156863	-0.0257085	0.161135	0.0601022	-0.00782361	0.0238414	0.0756548	0.368174	0.823207	0.153068	0.598776	0.946886	0.838018
ENSG00000248971.2	-0.0634193	-0.284677	-0.0223777	0.0332176	-0.150872	0.187525	0.0185136	0.642396	0.120615	0.85411	0.781777	0.20915	0.128615	0.880884
ENSG00000213403.2	0.153521	-0.188854	-0.273061	0.0722689	0.031016	-0.318145	-0.0458211	0.463763	0.452946	0.124165	0.679928	0.861763	0.0811229	0.803344
ENSG00000222601.1	-0.0227002	0.151772	0.0832219	-0.122978	0.0389625	0.157599	0.130232	0.897013	0.478974	0.600297	0.426447	0.804088	0.337967	0.417039
ENSG00000159173.17	0.128772	0.0177139	0.215579	0.122324	0.154225	0.00841717	-0.0638626	0.322634	0.922057	0.0650859	0.292487	0.186464	0.944459	0.594066
ENSG00000079435.8	-0.0760755	-0.0579832	-0.139392	-0.0270277	-0.0363924	-0.123642	-0.160492	0.55019	0.740755	0.223545	0.811555	0.750172	0.290583	0.166069
ENSG00000229230.3	-0.0993724	-0.0386555	0.0804638	0.0249883	0.0178432	0.0611664	0.0882843	0.434657	0.825509	0.483739	0.825545	0.875971	0.602152	0.448228
ENSG00000146955.9	-0.017189	0.0632411	0.122883	-0.0178006	-0.161654	0.408597	0.312046	0.913961	0.774367	0.380703	0.898341	0.242881	0.0029132	0.0243186
ENSG00000002745.11	0.0834514	0.197555	0.100925	-0.0282132	-0.0744951	0.173876	0.381422	0.515533	0.262744	0.382465	0.80505	0.516854	0.13845	0.000734568
ENSG00000151239.12	0.0973794	-0.139216	0.083347	-0.0523441	0.0511928	0.0628165	0.110759	0.443972	0.425106	0.468157	0.644069	0.654115	0.592374	0.340841
ENSG00000236349.1	-0.167201	0.0495798	-0.0790728	0.0872714	-0.0162853	0.168336	0.167601	0.186647	0.7773	0.491355	0.440658	0.886725	0.148832	0.147854
ENSG00000253250.2	-0.0751592	-0.0929972	0.171335	-0.0277543	0.191845	-0.0162447	-0.0736295	0.555017	0.595175	0.133647	0.806584	0.0903128	0.88998	0.527316
ENSG00000259513.1	0.183296	0.216783	0.0246305	0.0393771	0.0428571	0.164444	0.128889	0.426436	0.498556	0.89908	0.836328	0.825293	0.422117	0.530324
ENSG00000266288.1	0.238137	-0.417582	0.244868	0.265374	0.201246	0.142365	0.329557	0.262473	0.155675	0.176778	0.135545	0.269387	0.461306	0.080846
ENSG00000180628.13	0.029207	0.227731	-0.0174635	0.144796	0.10224	0.0511807	0.158524	0.818792	0.188271	0.87938	0.19961	0.369936	0.66278	0.171394
ENSG00000270870.1	-0.000261575	-0.0265387	0.0926226	-0.0598133	0.10736	-0.10751	0.0617918	0.998705	0.906677	0.535769	0.686333	0.46765	0.48209	0.686776
ENSG00000206190.10	0.00332157	0.229692	-0.126646	0.10218	-0.238486	-0.118976	-0.0405195	0.979218	0.184392	0.269203	0.366362	0.0342968	0.30931	0.728194
ENSG00000229754.1	-0.0206396	-0.128571	0.15133	-0.0146273	-0.0627556	0.0745946	0.00237867	0.871401	0.461683	0.185982	0.897379	0.582707	0.524747	0.98373
ENSG00000260252.1	0.125009	0.153257	-0.0243332	0.173944	-0.0703875	0.0547125	0.113896	0.363154	0.436215	0.842682	0.146851	0.562576	0.662604	0.358764
ENSG00000214558.4	-0.155747	-0.192997	0.0448236	-0.149002	0.000619634	0.131433	0.0308393	0.219095	0.266653	0.698692	0.19	0.995704	0.264324	0.792818
ENSG00000137648.15	-0.136927	0.169744	-0.0836214	-0.038986	0.0173077	0.0950264	-0.0880487	0.333065	0.36985	0.514675	0.757828	0.892025	0.470157	0.499823
ENSG00000228328.2	-0.185413	-0.172829	0.00370516	-0.0810127	0.167989	0.0578094	0.0465619	0.142426	0.320791	0.974317	0.474217	0.13891	0.622262	0.689594
ENSG00000269640.4	0.244674	0.37507	0.0802109	0.196085	-0.119864	0.156216	0.217334	0.0513501	0.0264112	0.485119	0.0813469	0.292713	0.180772	0.0593105
ENSG00000222268.1	-0.13831	0.0824176	0.0396396	0.0898348	-0.153153	0.394385	0.357423	0.482751	0.788951	0.818454	0.591705	0.365479	0.0231378	0.035036
ENSG00000225869.4	-0.00934021	-0.0513078	-0.0192833	-0.0532582	0.0628221	-0.0779123	-0.158755	0.943534	0.776746	0.871363	0.649969	0.594905	0.521458	0.18605
ENSG00000233746.1	0.0353131	0.0785714	0.080844	0.318744	0.0874822	0.330725	0.149123	0.855694	0.780755	0.634319	0.0511234	0.606652	0.045572	0.37838
ENSG00000177947.12	-0.00802945	0.244118	-0.305405	0.101027	-0.192286	-0.0587045	-0.0473684	0.964627	0.362213	0.0492073	0.519181	0.222476	0.722599	0.774609
ENSG00000248830.1	-0.313832	-0.136134	-0.0626842	-0.120792	0.0342259	0.0224467	-0.00330827	0.0115592	0.435524	0.585609	0.285201	0.7646	0.848406	0.977373
ENSG00000249641.2	-0.0937979	0.0375973	0.136523	-0.247315	0.0587472	0.282234	0.216259	0.495776	0.843633	0.270623	0.0404852	0.634166	0.0238508	0.0835868
ENSG00000265936.1	0.0422205	0.135014	0.180898	-0.0619766	0.21299	0.0197408	0.0500996	0.742495	0.439347	0.115388	0.587404	0.0611724	0.867415	0.669484
ENSG00000227267.3	-0.275772	-0.446429	-0.117647	-0.192271	-0.0978121	-0.119987	-0.106188	0.133194	0.0952932	0.500899	0.254255	0.570358	0.505985	0.550033
ENSG00000148057.14	0.234938	0.310084	-0.170829	0.203751	-0.179528	-0.139659	0.0568968	0.0616628	0.0698571	0.134815	0.0699636	0.113391	0.232075	0.625415
ENSG00000171812.9	0.0306959	0.215686	0.142731	0.061158	0.0661392	0.206743	0.121285	0.809722	0.213358	0.212542	0.589243	0.562506	0.075133	0.296636
ENSG00000258648.1	-0.273378	-0.110294	-0.0534914	-0.191568	-0.0951252	0.111417	0.339438	0.106684	0.673459	0.727101	0.207443	0.534222	0.482388	0.0278657
ENSG00000173482.15	-0.19398	0.240616	0.00223827	0.0338256	0.0123418	0.0274253	0.137116	0.124567	0.163813	0.984483	0.76537	0.914034	0.815323	0.237554
ENSG00000235482.1	-0.079902	0.0197097	-0.0108817	-0.0562096	-0.0670119	0.105825	-0.0330396	0.533614	0.911903	0.925669	0.624982	0.562548	0.372892	0.779896
ENSG00000229512.1	-0.159134	0.150497	0.00662495	-0.0527507	-0.0563108	0.016542	-0.0186344	0.212858	0.395565	0.954399	0.644291	0.624358	0.888749	0.873919
ENSG00000102119.9	0.0615522	0.156583	0.00926921	-0.0252461	0.017113	-0.0473969	-0.215913	0.628974	0.369041	0.935805	0.823773	0.881009	0.686358	0.0610343
ENSG00000182180.12	0.109383	0.0392157	-0.161092	0.124848	-0.0878286	-0.0512091	-0.00661654	0.389567	0.823019	0.158842	0.269246	0.441487	0.662603	0.954763
ENSG00000257542.4	0.0901659	0.0152709	0.0911936	-0.0984166	0.061308	-0.0101399	0.0880701	0.512684	0.937332	0.459541	0.41762	0.616772	0.936105	0.481942
ENSG00000164434.10	0.0622853	-0.0647059	-0.0439181	0.0466948	0.0464703	-0.164467	-0.0846753	0.624887	0.711912	0.702612	0.680267	0.684248	0.158533	0.467069
ENSG00000259548.1	-0.133806	0.180702	-0.195711	0.0138125	-0.12685	0.0833021	0.201742	0.436562	0.459109	0.208481	0.929091	0.417606	0.609329	0.205913
ENSG00000139988.8	0.154281	0.443697	-0.177	0.108814	-0.138754	0.00918919	0.129542	0.223517	0.00758894	0.121081	0.335941	0.222646	0.937633	0.264717
ENSG00000256537.3	0.193178	0.114566	-0.0396439	0.0783638	0.0263145	-0.260768	-0.0830075	0.126162	0.512256	0.730389	0.488826	0.817936	0.0238438	0.475919
ENSG00000235294.1	0.0415942	-0.201581	-0.0195122	-0.142209	0.0461065	-0.109093	0.0319838	0.809662	0.368337	0.903622	0.368981	0.771862	0.514414	0.846732
ENSG00000276868.1	0.0667774	0.0158147	-0.122922	0.182556	-0.166364	-0.122468	-0.138591	0.69455	0.944312	0.410424	0.209304	0.258427	0.422875	0.352868
ENSG00000188015.8	0.166468	0.222409	0.00638602	0.0515471	-0.0497566	0.0117496	0.0822693	0.188613	0.199087	0.955748	0.649128	0.663224	0.920305	0.479865
ENSG00000184058.11	-0.257754	-0.221008	-0.166251	-0.168753	-0.0530672	0.0846088	0.118988	0.0397557	0.202003	0.145743	0.134377	0.642303	0.470465	0.305945
ENSG00000187848.11	-0.00661544	0.0231527	-0.149126	0.0412692	-0.168312	-0.0730528	0.120008	0.962503	0.905107	0.235778	0.742151	0.176724	0.572572	0.348836
ENSG00000186625.12	0.15742	0.0904762	0.127682	0.0698547	0.191456	-0.0482504	-0.187915	0.214126	0.605235	0.26527	0.537328	0.0909808	0.681013	0.10404
ENSG00000166387.10	0.0465479	0.184594	-0.220096	0.0407642	-0.227386	-0.0434139	-0.0467806	0.714931	0.288432	0.0528346	0.719063	0.0438716	0.711505	0.688211
ENSG00000280974.1	-0.256504	-0.416667	-0.241709	0.139145	-0.00102564	0.107826	0.134783	0.289129	0.269582	0.234201	0.497822	0.996033	0.616016	0.530054
ENSG00000158769.16	-0.0929583	0.092437	-0.0216619	0.0319503	-0.215677	0.140028	0.142967	0.465028	0.597404	0.850684	0.778036	0.056268	0.230828	0.217935
ENSG00000101890.4	0.181868	0.154457	-0.0984543	0.220513	-0.0994505	0.0897233	0.0345748	0.201504	0.441753	0.44268	0.0799532	0.434294	0.487993	0.789637
ENSG00000264707.1	0.0840931	0.312045	-0.193971	0.133029	-0.142259	-0.0161309	0.120465	0.508832	0.0680151	0.0888217	0.238925	0.211065	0.890746	0.299939
ENSG00000213621.3	-0.160077	-0.242857	0.0115707	-0.260759	0.0332522	0.118122	0.147122	0.206394	0.159804	0.919913	0.0197307	0.771111	0.312818	0.204712
ENSG00000237338.1	0.165854	0.0666667	0.124542	0.135742	0.0426929	0.115214	0.268199	0.47245	0.854813	0.535959	0.490995	0.829215	0.575169	0.167615
ENSG00000255569.1	0.137505	-0.230769	-0.0970443	0.0923248	-0.00600667	0.159825	0.232512	0.55226	0.448127	0.616514	0.62751	0.974869	0.416564	0.224839
ENSG00000182264.7	0.152025	0.0536287	0.119565	0.0368549	0.0582835	0.0218438	-0.0373826	0.234273	0.763242	0.300325	0.747103	0.612249	0.853441	0.750169
ENSG00000260865.1	0.0506937	-0.310714	-0.148387	0.0116935	-0.127016	0.0310345	0.23693	0.805734	0.259667	0.433885	0.950218	0.495935	0.873029	0.207446
ENSG00000119139.15	0.046525	0.356583	-0.117768	0.116971	-0.158106	-0.060256	0.0156664	0.715065	0.0354979	0.304473	0.300799	0.164029	0.607577	0.893148
ENSG00000118777.9	0.0251752	0.0761905	-0.228442	-0.0236756	-0.24036	-0.26495	-0.0252905	0.843465	0.663554	0.0442557	0.83458	0.032867	0.0216064	0.828319
ENSG00000214653.4	-0.152266	-0.45014	0.120854	-0.0310127	0.24518	0.0744523	0.0815311	0.229699	0.00666156	0.291888	0.784391	0.0294186	0.52554	0.483828
ENSG00000113389.14	-0.131282	-0.14986	-0.105654	-0.109001	-0.0351266	0.0819915	-0.0384416	0.301116	0.390201	0.357247	0.335105	0.758592	0.484352	0.741632
ENSG00000224822.1	0.114845	0.25614	-0.157895	0.175436	-0.103565	-0.0276836	0.218826	0.545637	0.289837	0.33705	0.272584	0.524813	0.868957	0.180768
ENSG00000172399.5	0.0162352	0.2493	-0.154109	0.166285	0.00896572	-0.0750981	-0.0743954	0.899502	0.148674	0.180834	0.14302	0.937903	0.524829	0.525858
ENSG00000229661.1	0.0268362	-0.156044	0.0220648	0.239879	-0.0834008	0.0393551	0.106248	0.886051	0.594235	0.893934	0.141325	0.613718	0.817112	0.525508
ENSG00000162456.8	0.266401	0.30087	0.03902	-0.00970193	0.0338675	0.0873737	0.175974	0.0702902	0.153114	0.773211	0.941863	0.800743	0.525877	0.198744
ENSG00000139514.11	-0.0966922	-0.244818	-0.0524159	-0.023324	-0.0369036	-0.0363585	-0.0640328	0.44721	0.156355	0.648559	0.837004	0.74678	0.756799	0.582636
ENSG00000126787.11	-0.00414624	-0.27423	0.128896	0.00771214	0.165944	0.0170697	-0.145181	0.97406	0.110896	0.260715	0.945826	0.143853	0.88443	0.210816
ENSG00000112319.16	0.045769	0.239216	0.119539	0.0753399	0.0310613	0.158407	0.206015	0.719502	0.166355	0.29721	0.505792	0.785819	0.174657	0.0741904
ENSG00000132182.10	-0.0417144	-0.331933	0.172498	-0.0808017	0.0968354	0.0412233	-0.0548462	0.743456	0.0514085	0.130989	0.475372	0.395897	0.72547	0.637949
ENSG00000156521.12	0.0765566	0.355742	-0.0940452	0.222902	-0.0580818	-0.0386344	0.0699932	0.547663	0.0359648	0.412791	0.0470695	0.611142	0.74209	0.547966
ENSG00000172081.12	-0.0668667	0.087395	0.0657444	0.0880684	-0.0622444	0.15377	0.0279152	0.599598	0.617628	0.567401	0.436483	0.585787	0.187783	0.810817
ENSG00000254938.1	0.0740335	0.00300752	-0.00638655	-0.0717152	-0.041448	0.0484505	0.0936822	0.658681	0.98996	0.96489	0.6134	0.772747	0.746388	0.526515
ENSG00000274135.1	0.025635	-0.0839921	0.0750463	-0.23602	0.0664351	0.0545455	-0.0336109	0.880288	0.703186	0.616128	0.102543	0.653692	0.725094	0.824509
ENSG00000169548.3	-0.011846	-0.07	0.0967791	-0.0556999	0.270346	0.0220268	0.139332	0.939166	0.73952	0.48632	0.686281	0.0459086	0.876825	0.324559
ENSG00000078579.8	0.0426078	0.212045	-0.111294	0.0315987	-0.0759981	-0.0697866	0.0409023	0.738156	0.221375	0.332012	0.780418	0.505614	0.55188	0.725727
ENSG00000273118.1	-0.0966162	0.127451	-0.0773109	0.0504979	-0.00900901	-0.0294882	-0.0533231	0.611528	0.62593	0.658903	0.766609	0.958411	0.868512	0.764553
ENSG00000070748.16	0.035743	-0.106957	-0.0736719	0.146263	-0.00952659	-0.153752	-0.282023	0.813569	0.618881	0.582592	0.264797	0.942911	0.262397	0.0352199
ENSG00000229162.1	-0.0050744	-0.176869	0.13515	0.095793	0.063245	0.108502	0.081412	0.97095	0.358704	0.271826	0.430201	0.605664	0.3896	0.515798
ENSG00000235095.1	-0.168761	-0.182	-0.218329	-0.143973	-0.210045	0.0396639	0.0661283	0.213739	0.335763	0.073671	0.237905	0.0855779	0.753749	0.600715
ENSG00000179219.5	0.0442512	-0.0525452	-0.219755	0.0955783	-0.133827	-0.138375	-0.128792	0.757829	0.790586	0.0785916	0.441666	0.284047	0.283469	0.314424
ENSG00000177034.13	-0.127594	0.0509804	0.0330935	0.135865	0.00769231	0.0294737	0.0247163	0.315017	0.771174	0.773627	0.22899	0.946357	0.801801	0.832159
ENSG00000158008.8	0.0227242	-0.0478992	-0.0812984	-0.0601031	-0.0717624	-0.045377	0.0438824	0.85854	0.784668	0.479201	0.595692	0.529688	0.699071	0.70662
ENSG00000255965.1	-0.0474041	0	-0.226108	-0.0540601	-0.0118227	-0.422222	-0.110501	0.842687	1	0.23823	0.776621	0.951464	0.0316609	0.583216
ENSG00000149571.9	-0.0926834	0.163025	-0.149888	-0.07173	-0.186027	-0.0659744	-0.0475461	0.466354	0.349415	0.190258	0.526438	0.100703	0.573863	0.683377
ENSG00000146950.11	-0.0752967	-0.15014	0.0528206	-0.12759	0.0985394	-0.187966	-0.182338	0.554292	0.389306	0.646027	0.258804	0.387597	0.106328	0.114914
ENSG00000279154.1	-0.324148	0.010989	-0.277419	0.367339	-0.264919	-0.146798	0.0847291	0.113926	0.971578	0.130797	0.0420624	0.14979	0.447321	0.662114
ENSG00000240449.1	-0.171966	-0.280392	-0.0259867	-0.321613	0.09574	-0.0461735	-0.0957211	0.174223	0.102786	0.821325	0.00377319	0.401288	0.694048	0.41077
ENSG00000185201.15	0.105718	0.205042	0.0434123	-0.0064932	-0.148418	0.240597	0.221928	0.405744	0.237366	0.70588	0.954392	0.191763	0.0375909	0.0540101
ENSG00000205133.10	0.101274	0.0521008	-0.104263	0.0924988	-0.0503895	0.0285633	-0.00221463	0.425874	0.766283	0.363648	0.413688	0.659203	0.807804	0.984852
ENSG00000173157.15	-0.0038924	-0.0956745	0.134424	0.106712	0.127824	0.135178	0.128626	0.976453	0.602449	0.25351	0.35888	0.274445	0.261022	0.281568
ENSG00000128310.2	-0.0332482	0.0349754	-0.00332481	-0.0897384	-0.115493	0.0995512	-0.0238646	0.804315	0.85706	0.978369	0.460041	0.341059	0.426449	0.847984
ENSG00000140368.11	0.0323453	0.235014	-0.00565258	0.250258	-0.105039	0.137667	0.2327	0.799705	0.17415	0.960826	0.0254093	0.356906	0.238866	0.0430865
ENSG00000233691.2	-0.121468	0.0894737	0.123827	0.113321	0.104878	0.0242915	0.0257085	0.507813	0.715663	0.446504	0.486288	0.519541	0.883301	0.876544
ENSG00000235795.1	0.0311156	-0.0102368	-0.102418	0.0596509	-0.0161859	-0.0211589	0.0282303	0.811842	0.954179	0.381915	0.606321	0.889627	0.859966	0.812592
ENSG00000259017.1	-0.0783667	0.0523077	-0.0764246	-0.155483	-0.133676	-0.0700693	0.157347	0.60056	0.79967	0.582822	0.256996	0.335213	0.618088	0.265272
ENSG00000096717.10	-0.116278	-0.166387	0.0345351	-0.0120722	0.0879503	0.104609	-0.102529	0.360192	0.339432	0.764047	0.915246	0.440852	0.371763	0.378134
ENSG00000159712.10	0.077334	0.0725745	-0.127382	0.0270489	-0.195988	0.113754	0.170441	0.550219	0.683356	0.272833	0.81415	0.0875862	0.337934	0.146538
ENSG00000240412.1	-0.103175	-0.0909091	0.0260747	0.00316206	0.170224	-0.125863	-0.134602	0.549303	0.695131	0.866576	0.983553	0.26359	0.415592	0.38369
ENSG00000196371.3	-0.198287	0.0448179	-0.0373677	0.00886076	0.0206913	0.126799	0.141846	0.11626	0.798225	0.745327	0.937761	0.85637	0.278341	0.221603
ENSG00000260030.1	-0.0401017	0.34965	0.0123077	0.123846	-0.0546154	0.234783	0.22087	0.859363	0.265239	0.953438	0.55532	0.795412	0.269455	0.299665
ENSG00000231147.2	-0.0177196	-0.457143	0.13369	0.0406162	0.277617	0.0564516	0.207845	0.933002	0.0866781	0.450985	0.816804	0.111914	0.758936	0.253667
ENSG00000180198.14	0.0395153	-0.361064	0.109068	0.00536803	0.100414	-0.00611664	-0.201722	0.756551	0.0330903	0.341832	0.962303	0.378588	0.958463	0.0805605
ENSG00000278783.1	-0.38817	0.414286	-0.32577	-0.237838	-0.114801	-0.304144	-0.104966	0.0374525	0.124715	0.056165	0.162473	0.504961	0.0852793	0.55466
ENSG00000238033.1	0.159338	-0.107692	0.364532	0.120801	0.25665	0.281336	0.171866	0.457061	0.714031	0.0518704	0.524858	0.178965	0.146976	0.381845
ENSG00000229056.2	-0.182985	0.161172	-0.00771325	0.017371	-0.0672155	0.212266	0.396684	0.22352	0.421907	0.954589	0.897949	0.61934	0.119748	0.00298091
ENSG00000234842.1	-0.147498	0.0725275	-0.216018	0.0137097	-0.146162	0.227148	0.0807882	0.523449	0.805376	0.251587	0.941648	0.440885	0.245061	0.676969
ENSG00000101695.7	0.0353232	0.141737	-0.0922242	0.112986	-0.0522639	0.0276529	0.0892413	0.781701	0.416685	0.421937	0.317653	0.647355	0.813818	0.443304
ENSG00000189298.12	0.144477	0.0327731	0.219742	0.0332865	0.176753	0.00668563	-0.0759262	0.254693	0.851742	0.0532267	0.769005	0.11917	0.954603	0.514478
ENSG00000241839.8	0.152059	0.222129	-0.0612426	0.157618	-0.14591	0.13431	0.229802	0.230338	0.199668	0.594278	0.162324	0.199461	0.250623	0.0458279
ENSG00000256258.1	0.0983319	0.136364	-0.204615	0.00444444	-0.229231	0.0662055	-0.146957	0.688793	0.689309	0.326528	0.982809	0.27036	0.764075	0.493193
ENSG00000159720.10	0.149975	0.0565826	-0.179276	0.0785748	-0.160419	-0.0573257	0.0701572	0.236866	0.74681	0.116295	0.487654	0.15787	0.625182	0.547026
ENSG00000105852.9	0.100266	0.0809524	-0.14784	-0.0421003	-0.165896	-0.172518	0.151934	0.430518	0.643875	0.196456	0.710256	0.143972	0.138853	0.190127
ENSG00000229020.4	-0.0936983	-0.220145	0.163156	0.0554344	0.00786634	0.116248	0.0406782	0.476412	0.22601	0.164848	0.634343	0.946597	0.334335	0.73441
ENSG00000209042.1	0.201108	0.333333	0.0404907	0.0721429	0.171531	0.0171278	-0.046716	0.226004	0.163139	0.784665	0.622291	0.238607	0.911084	0.755181
ENSG00000259869.1	-0.012259	0.0789744	-0.0434565	0.0897938	0.0479578	0.0649468	0.048937	0.932663	0.701359	0.741636	0.49133	0.715952	0.63124	0.717728
ENSG00000265374.1	0.155004	0.00909091	0.0226502	0.0350202	0.188664	-0.0213371	-0.104278	0.389063	0.968803	0.892629	0.83238	0.250046	0.898821	0.533256
ENSG00000188959.9	-0.098749	-0.237548	0.0020613	-0.110594	0.0788089	0.00148601	-0.00202484	0.473203	0.223531	0.98669	0.362066	0.519784	0.990627	0.987126
ENSG00000122417.14	0.0184176	0.140896	0.0758356	0.0439053	0.040628	0.143442	0.0942447	0.885146	0.419482	0.509318	0.698419	0.722214	0.219543	0.418058
ENSG00000254433.1	-0.0590827	0.132019	0.0549644	-0.0474788	-0.0524402	0.208374	-0.00678761	0.651053	0.463947	0.639523	0.681775	0.652785	0.0790031	0.954551
ENSG00000249481.5	0.387902	-0.032967	0.222136	0.19408	0.359331	0.0951872	0.0304049	0.0375955	0.910919	0.192875	0.256707	0.0313687	0.592311	0.864462
ENSG00000261665.2	0.103818	0.237154	0.0168547	0.0582473	0.0720768	-0.150782	0.0737082	0.518311	0.275906	0.907514	0.687835	0.618895	0.306321	0.618567
ENSG00000132434.8	0.0887662	0.00728291	0.0686276	0.0647914	0.0192551	-0.0989189	0.0582912	0.485482	0.96688	0.550493	0.567278	0.866244	0.398475	0.616952
ENSG00000224100.1	0.0219495	0.300403	-0.0946205	0.13913	-0.179753	0.18663	0.166477	0.87362	0.100586	0.446276	0.254225	0.142436	0.139777	0.185035
ENSG00000267634.1	0.26562	0.348814	-0.0295918	0.158552	0.108571	0.0188483	0.220408	0.102189	0.102833	0.840042	0.266455	0.452941	0.899931	0.128056
ENSG00000206723.1	0.0103466	0.547619	-0.00173913	0.347009	-0.0423077	-0.238142	-0.055336	0.967498	0.170982	0.993565	0.0824194	0.840857	0.273851	0.801989
ENSG00000125354.21	0.0873001	0.0879552	-0.0507973	0.104055	0.0131451	0.127312	0.150485	0.492746	0.615367	0.658727	0.357596	0.908462	0.276389	0.194438
ENSG00000258416.1	0.172904	0.0526588	-0.141798	0.132642	-0.129116	0.0511411	0.324726	0.388444	0.835607	0.423741	0.4475	0.466758	0.781036	0.0652111
ENSG00000267761.3	0.124477	-0.0755337	-0.153781	0.180429	-0.0736647	-0.199555	-0.136119	0.394122	0.702454	0.2367	0.160518	0.572615	0.12635	0.303962
ENSG00000262031.1	-0.256739	-0.19711	-0.0630631	-0.10012	0.0514462	-0.00290298	0.0962677	0.156057	0.433058	0.714821	0.549792	0.762351	0.987	0.576488
[truncated: 35,588 more rows]

## Sheet: Supplementary Table 5
	i. Gene "markers" detected by correlation analysis (Figure 3c)								ii. Spearman correlation coefficent values (between gene expression and patient survival, Figure 3c).								iii. Summary	Brain tumour regions
																		LE	IT	CT	CTnE	CTpnz	CTpan	CTmvp
																	Number of genes marrkers whose expression is positively correlated with survivalpos corr	29	24	84	32	134	49	32
		Genes whose expression positively correlates with survival															Number of genes marrkers whose expression is negatively correlated with survivalpos corr	27	150	11	42	17	46	341
		Genes whose expression positively correlates with survival															Total number genes	56	174	95	74	151	95	373
	Brain tumour regions								Brain tumour regions
	LE	IT	CT	CTnE	CTpnz	CTpan	CTmvp		LE	IT	CT	CTnE	CTpnz	CTpan	CTmvp
	DDX58	IFIT3	ANXA2R	ART1	PRPF40A	PF4	SLC17A9		0.407363	0.272419	-0.224012	0.248759	0.411184	-0.390781	-0.324308
	SRD5A2	NBPF20	GCKR	ADGRF2	TBX10	IGKV2D-29	LITAF		0.354265	0.259854	-0.202328	0.268043	0.462745	-0.40478	-0.314873
	EIF2AK2	MON2	ARID5A	WASHC2C	ISL1	CAPN12	CLEC18B		0.350997	0.20166	-0.19444	0.253502	0.464123	-0.28151	-0.325093
	CMTR1	C6	GLYATL2	CDC20B	CDC40	SLFN11	CD1A		0.316678	0.188572	-0.17839	0.277264	0.325281	-0.25574	-0.335316
	USP18	CPO	TBX15	F11	CUL3	HBA1	CLEC11A		0.291642	0.201408	-0.188016	0.314869	0.305285	-0.246703	-0.308356
	ZRANB3	RNF212	NOD1	VCPIP1	NOL11	TMEM44	CLEC18C		0.286836	0.185145	-0.137839	0.298967	0.261671	-0.228677	-0.300875
	ZDHHC15	SLC47A1	AL163636.2	FAM205C	TLK2	ALX3	NLRP12		0.280952	0.168982	-0.101581	0.239322	0.286625	-0.220883	-0.30051
	DDX52	TACR2	CTU1	EVI5	USPL1	TENT5B	TGM2		0.261191	0.157402	-0.102441	0.233377	0.285148	-0.208446	-0.29626
	FAM136A	ECT2L	CCDC140	PKDREJ	SUPT3H	SEMA3F	UBXN10		0.243152	0.131099	-0.126027	0.237819	0.301171	-0.191861	-0.293201
	CWF19L2	HTR1A	HOXB2	ZFHX3	DHX36	TLNRD1	S100A12		0.197405	0.120681	-0.122391	0.241745	0.301065	-0.185004	-0.294156
	RWDD2B	ZNF791	REG1B	TTF2	HBS1L	C5orf46	NPIPA7		0.180199	0.170388	-0.110357	0.243984	0.320921	-0.231428	-0.287718
	METAP1D	RHOU	ZAN	RAD50	SMIM2	ACSM4	F2RL2		0.164563	0.159429	0.114679	0.218702	0.319013	-0.223182	-0.272232
	CDC16	SWT1	KRT72	TAF8	DDX18	ORM1	PPIAL4C		0.161422	0.170283	0.240515	0.214482	0.309059	-0.223658	-0.260738
	TBC1D22B	ACVR1C	FOXJ3	ZBTB32	DISC1	PDE3A	ABCC3		0.15855	0.112545	0.199995	0.189575	0.312915	-0.19839	-0.27801
[truncated: 359 more rows]

## Sheet: Supplementary Table 6
	GO Term	Description	P-value	FDR q-value	Enrichment	N	B	n	b	Genes
[truncated: 413 more rows]

[truncated: 8 more sheets: Supplementary Table 7, Supplementary Table 8, Supplementary Table 9, Supplementary Table 10, Supplementary Table 11, Supplementary Table 12, Supplementary Table 13, Supplementary Table 14]
